# Supplementary material for: Disruption of exon-bridging interactions between the minor and major spliceosomes results in alternative splicing around minor introns
Source: Nucleic Acids Res. 2021 Feb 28;49(6):3524–45. doi: 10.1093/nar/gkab118 (PMC8034651; doi:10.1093/nar/gkab118)
Supplement: gkab118_Supplemental_Files [file gkab118_supplemental_files.zip]

Archive with 7 entries (7 files):
- Dataset S1 - Minor intron retention Morpholinos.xlsx
- Dataset S2 - AS Morpholinos.xlsx
- Dataset S3 - AS U11 cKO.xlsx
- Dataset S4 - Minor intron retention RNU4ATAC disease.xlsx
- Dataset S5 - Gene expression RNU4ATAC disease.xlsx
- Dataset S6 - AS RNU4ATAC disease.xlsx
- Supplemental Information NAR resubmission round 2 v3.docx
