# Supplementary material for: Disruption of exon-bridging interactions between the minor and major spliceosomes results in alternative splicing around minor introns
Source: Nucleic Acids Res. 2021 Feb 28;49(6):3524–45. doi: 10.1093/nar/gkab118 (PMC8034651; doi:10.1093/nar/gkab118)
Supplement: gkab118_Supplemental_Files [file gkab118_supplemental_files.zip › Dataset S1 - Minor intron retention Morpholinos.xlsx]

## Sheet: Sheet1
Intron	MIG	Control MO 1	Control MO 2	Control MO 3	Control MO 4	Control MO 5	Control MO 6	U12 MO 1	U12 MO 2	U12 MO 3	U4atac MO 1	U4atac MO 2	U4atac MO 3	U6atac MO 1	U6atac MO 2	U6atac MO 3	pval ctrl MO vs U12 MO	pval ctrl MO vs U4atac MO	pval ctrl MO vs U6atac MO
chr1-226361542-226361968	ENST00000366794-PARP1	0.0241935	0.0192771	0.0356394	0.0174717	0.0420561	0.0178571	0.242461	0.261146	0.216274	0.219269	0.318078	0.221884	0.304813	0.264214	0.260355	3.57182e-07	1.81216e-07	6.29225e-08
chr1-44644795-44644994	ENST00000355387-RNF220	0.0296496	0.0365449	0.0325815	0.0152284	0.023569	0.0428571	0.172043	0.146341	0.233645	0.271111	0.284768	0.234783	0.283019	0.273632	0.189189	7.46704e-05	7.48787e-07	1.6021e-06
chr1-1545003-1564772	ENST00000291386-SSU72	0.0773994	0.0993548	0.113586	0.0791789	0.109677	0.0926829	0.322404	0.273846	0.22314	0.224719	0.185185	0.280702	0.323529	0.319728	0.391813	0.000159448	0.0020773	4.23335e-06
chr22-19465275-19467872	ENST00000263202-UFD1	0.0120482	0.054878	0.0190476	0.0116009	0.0114068	0.0422535	0.120805	0.190751	0.0982659	0.15	0.0634921	0.0671937	0.0875	0.0839695	0.0727273	0.00109467	0.040914	0.111562
chr10-131944146-131945294	ENST00000455566-PPP2R2D	0.0549451	0.0504202	0.100775	0.0201342	0.0882353	0.0470588	0.261084	0.319588	0.423077	0.603306	0.564103	0.333333	0.575221	0.72549	0.694915	0.00149475	1.36363e-05	3.68536e-07
chr11-61300933-61302256	ENST00000301764-DDB1	0.0110497	0.0120069	0.0258824	0.00898204	0.014862	0.00649351	0.0710227	0.0825688	0.0814332	0.240741	0.250996	0.171717	0.182796	0.182418	0.164927	0.00172388	1.55725e-08	1.03086e-07
chr17-42798168-42798467	ENST00000328434-COA3	0.0724638	0.0917874	0.0964912	0.0502793	0.0469799	0.0454545	0.195767	0.177419	0.404762	0.109091	0.123596	0.0656934	0.197531	0.140496	0.121212	0.00233495	0.920599	0.247212
chr10-133395778-133396162	ENST00000317502-MTG1	0	0.0461538	0.0280374	0.0588235	0.00729927	0.0126582	0.147287	0.287671	0.203704	0.294118	0.285714	0.241379	0.26087	0.130435	0.390476	0.00603788	0.000543914	0.000898226
chr19-12719337-12720878	ENST00000592287-TNPO2	0.0704225	0.0415094	0.122449	0.0921053	0.091954	0.0535714	0.275862	0.269231	0.245791	0.0693069	0.32	0.244444	0.352941	0.372881	0.28	0.01189	0.0864212	0.000827837
chr11-61789922-61790492	ENST00000537328-TMEM258	0.0347107	0.0103257	0.0056926	0.0125745	0.017294	0.0311005	0.0367171	0.0521832	0.0663199	0.08	0.109091	0.082391	0.0882957	0.0846075	0.100592	0.0131387	1.01553e-05	9.16451e-06
chr16-1655301-1655876	ENST00000397412-CRAMP1	0.0153846	0.0769231	0.0188679	0.0769231	0	0.142857	0.358491	0.217391	0.288889	0	0.214286	0	0.5	0.73913	0.619048	0.0137011	0.998664	3.19816e-06
chrX-21992713-21994311	ENST00000404933-SMS	0.00606061	0.00431034	0.002849	0	0.00763359	0.0313589	0.0541516	0.046875	0.145631	0	0.0684932	0	0.0465116	0.0430108	0.0675241	0.0183529	0.949755	0.238126
chr19-11553811-11554010	ENST00000252445-ELOF1	0.00283286	0.0295858	0.0179641	0.0449438	0.0365854	0.012987	0.197026	0.176471	0.155894	0.481481	0.221374	0.258427	0.323383	0.242424	0.256098	0.0211727	6.98159e-05	0.000382626
chr16-67193171-67193471	ENST00000379378-E2F4	0.0909091	0.0792079	0.0666667	0.151515	0.188406	0.0519481	0.232	0.267327	0.6	0.52	0.428571	0.434783	0.571429	0.383333	0.34	0.023552	0.00237115	0.00480213
chr7-88210131-88210881	ENST00000265729-SRI	0.0340909	0.026738	0.0322581	0.00911854	0.0434783	0.0123457	0.0642857	0.101322	0.165714	0.04	0.146341	0.0352941	0.141243	0.102041	0.11828	0.0263982	0.325872	0.0124117
chr19-39980455-39980661	ENST00000157812-PSMC4	0.0316456	0.0132827	0.0672269	0.0171821	0.0301724	0.0459184	0.101124	0.115538	0.104	0.113043	0.211921	0.13308	0.201493	0.135011	0.198113	0.0366865	0.000922277	0.000142485
chr11-71994853-71995449	ENST00000361756-RNF121	0.0990991	0.21519	0.230769	0.0666667	0.133333	0.215686	0.407407	0.4	0.68	0.185185	0.627907	0.282051	0.478261	0.190476	0.473684	0.0366905	0.305881	0.244563
chr7-7573770-7574097	ENST00000340080-MIOS	0.176471	0.130435	0.0869565	0.027027	0.0588235	0.125	0.314286	0.3	0.677419	1	1	1	0.692308	0.3	0.8	0.0375434	4.90546e-06	0.00192165
chr3-49728279-49732790	ENST00000321599-IP6K1	0.0408922	0.0434783	0.100671	0.0658683	0.075	0.0215827	0.30855	0.289941	0.208333	0.403509	0.766667	0.695652	0.514019	0.490909	0.333333	0.0410784	7.28672e-06	0.000358325
chr9-34613872-34614041	ENST00000259632-DCTN3	0.00606061	0.0454545	0.0334928	0.040404	0.0246305	0	0.0857143	0.12069	0.2	0.174061	0.220779	0.257642	0.301038	0.120879	0.16263	0.0421615	0.000623322	0.00190846
chr22-19505482-19507385	ENST00000437685-CDC45	0.108696	0.122581	0.0825688	0.108911	0.145631	0.116883	0.29927	0.551724	0.324324	0.518519	0.589041	0.106383	0.341615	0.202532	0.227723	0.045699	0.0351236	0.49455
chr19-47081623-47082183	ENST00000253048-ZC3H4	0.0232558	0.125	0	0.0344828	0.0625	0	0.1875	0.272727	0.241379	0.0588235	0.341176	0.137255	0.404255	0.538462	0.333333	0.0466634	0.211167	0.000204887
chr17-18100660-18101492	ENST00000225729-DRG2	0.0540541	0.0857143	0.140351	0.046875	0.0243902	0.042735	0.20904	0.291667	0.327103	0.378151	0.609756	0.204301	0.469027	0.291139	0.371901	0.0528681	0.00216116	0.00362591
chr20-33677541-33678200	ENST00000343380-E2F1	0.0639731	0.0780142	0.0498084	0.106977	0.140845	0.149606	0.191638	0.257485	0.277419	0.245902	0.460674	0.43662	0.333333	0.497143	0.39759	0.0575426	0.000340409	0.000133017
chr4-1336995-1338421	ENST00000303400-MAEA	0.108911	0.0526316	0.0943396	0.092511	0	0.0866142	0.209302	0.192982	0.286957	0.504	0.725	0.444444	0.460993	0.462185	0.324503	0.0649155	3.69496e-06	0.000150628
chr7-75882237-75883697	ENST00000006777-RHBDD2	0.05	0.0272374	0.0222222	0.0810811	0.152174	0.13253	0.233645	0.16092	0.271739	0.594203	0.479675	0.650794	0.541284	0.351351	0.512605	0.0697498	1.25508e-06	1.86754e-05
chr1-32224122-32224409	ENST00000373586-EIF3I	0.0152027	0.014881	0.0128023	0.0173267	0.0358306	0.0294695	0.0415473	0.0436893	0.115385	0.135843	0.0965909	0.104859	0.158621	0.123239	0.10355	0.0773962	0.000516393	0.000106047
chr1-145836867-145837535	ENST00000334163-POLR3C	0.00952381	0.0503597	0.0588235	0.0694444	0.0791367	0.046729	0.163636	0.0909091	0.214286	0	0.103448	0.121212	0.0851064	0.162791	0.0434783	0.0841703	0.969558	0.736489
chr11-66338786-66340120	ENST00000425825-BRMS1	0.00970874	0.0253165	0.046729	0.027933	0.0526316	0	0.112583	0.08	0.2	0.2625	0.247059	0.0689655	0.157895	0.19685	0.145161	0.0861804	0.0042706	0.0153066
chr16-88858792-88859662	ENST00000301021-TRAPPC2L	0.113208	0.146667	0.178571	0.0672269	0.0828025	0.139785	0.136986	0.306122	0.276923	0.109541	0.12963	0.05	0.248555	0.0777202	0.142857	0.0938668	0.974771	0.919266
chr3-48689714-48691306	ENST00000328631-IP6K2	0.015544	0.0721649	0.0179211	0.0354223	0.04	0.0382979	0.155963	0.178571	0.178571	0.219512	0.445255	0.134328	0.323671	0.248731	0.18	0.110079	0.00378146	0.0065586
chr2-117829467-117830581	ENST00000263239-DDX18	0.0377358	0.032	0.0410959	0.0227273	0.00421941	0.015873	0.16	0.145631	0.0852713	0.342857	0.228346	0.112676	0.295337	0.165957	0.195266	0.114404	0.00144091	0.00214436
chr4-3238979-3239845	ENST00000355072-HTT	0.0123457	0.0222222	0.111111	0	0.0204082	0.136364	0.130435	0.105882	0.409091	0.269841	0.352941	0.136364	0.369863	0.27027	0.236842	0.134699	0.0491483	0.016481
chr14-24181844-24181954	ENST00000354464-IPO4	0.057971	0.125749	0.102941	0.0833333	0.150442	0.223529	0.1875	0.277108	0.255814	0.448819	0.27451	0.235294	0.493976	0.422535	0.547619	0.158139	0.00826582	2.67345e-05
chr17-81906547-81906759	ENST00000538721-PCYT2	0.333333	0.16129	0	0.2	0	0	0.304348	0.454545	0.833333	1	1	0.176471	0.428571	0.411765	0.28	0.162925	0.0224265	0.567732
chr16-84182059-84182201	ENST00000567759-TAF1C	0.5	0.641026	0.428571	0.375	0.235294	0.257143	0.771429	0.548387	0.913043	1	1	1	0.736842	0.955556	0.615385	0.165987	0.00660301	0.12403
chr19-41389906-41391840	ENST00000221233-EXOSC5	0.046875	0.0545455	0.00826446	0.0307692	0.0689655	0.047619	0.088	0.176471	0.222222	0.306667	0.212121	0.0169492	0.0555556	0.136842	0.0422535	0.166744	0.0964804	0.947712
chr15-66502751-66503057	ENST00000307961-RPL4	0.00836448	0.0124688	0.0111163	0.0151515	0.0177276	0.023387	0.0292253	0.040412	0.0974529	0.137054	0.185965	0.100951	0.15735	0.118217	0.115406	0.177796	4.31931e-05	0.000110736
chr1-26879750-26884159	ENST00000374135-GPN2	0.167883	0.359551	0.288889	0.238095	0.264151	0.457143	0.587879	0.447619	0.628205	0.432432	1	0.408451	0.536232	0.590551	0.643836	0.187186	0.0770132	0.110651
chr2-216116843-216117745	ENST00000392133-XRCC5	0.02	0.0410678	0.0422222	0.0526316	0.0747126	0.026764	0.0829817	0.109756	0.0991597	0.2	0.261905	0.12987	0.167286	0.187166	0.209003	0.190222	0.000125337	0.00023504
chr1-68146013-68148135	ENST00000354777-WLS	0	0.0350877	0.0645161	0.0409357	0.0212766	0.0540541	0.0973451	0.132948	0.208791	0.322581	0.457143	0.277778	0.382353	0.150327	0.27027	0.190295	0.000112793	0.0021026
chr16-70780940-70781868	ENST00000261776-VAC14	0.0186335	0.00813008	0.016129	0.0555556	0	0	0.0625	0.22807	0.0833333	0.222222	0.125	0.2	0.333333	0.166667	0.407407	0.193827	0.0229041	0.000266931
chr14-72947192-72951797	ENST00000358377-DCAF4	0.136842	0.0977444	0.15	0.127273	0	0.0588235	0.153846	0.254237	0.384615	0.354839	0.414634	0.444444	0.647059	0.561644	0.245283	0.198766	0.00697476	0.00103544
chr12-53296276-53297849	ENST00000551018-PFDN5	0.0415225	0.0407609	0.0429043	0.0298507	0.0610169	0.0510585	0.0550964	0.0689655	0.154286	0.0915033	0.167173	0.0917293	0.115385	0.0810373	0.0712401	0.20086	0.0283529	0.259408
chr8-144084876-144085042	ENST00000355091-GPAA1	0.168142	0.120879	0.1875	0.271186	0.342857	0.190476	0.323529	0.5	0.829787	0.384615	0.304348	0.268293	0.3125	0.573034	0.44186	0.208852	0.949009	0.549132
chr11-64261666-64261951	ENST00000540288-PLCB3	0.030303	0.0746269	0	0	0	0.111111	0.111111	0.142857	0.163636	0.0909091	0.162791	0	0.485714	0.276596	0.368421	0.21202	0.816866	3.5521e-05
chr12-122848095-122848465	ENST00000253083-HIP1R	0.125	0	0.272727	0	0.133333	0	0.333333	0.538462	0.6	0	1	0	0.5	0.333333	0.636364	0.218691	0.652149	0.219993
chr1-241860705-241861405	ENST00000366548-EXO1	0.025641	0.032967	0	0.0909091	0	0	0.0555556	0.0980392	0.125	0	0.166667	0.0909091	0.2	0.142857	0.142857	0.239807	0.330952	0.00505458
chr16-3483598-3484698	ENST00000424546-NAA60	0.166667	0.206349	0.1	0.137255	0	0.310345	0.408451	0.396226	0.480519	1	1	0.409091	0.641026	0.466667	0.818182	0.242559	0.00139021	0.0132535
chr3-196937649-196939250	ENST00000321256-NCBP2	0.0393701	0.0780669	0.117021	0.0366492	0.0654206	0.0379747	0.157895	0.104167	0.21659	0.294118	0.217391	0.047619	0.214953	0.25	0.272727	0.25165	0.0972417	0.00928298
chr5-140679128-140679787	ENST00000504156-HARS	0.0246305	0.0875	0.0628571	0.0875	0.0597015	0.048951	0.150685	0.135135	0.202312	0.234043	0.371429	0.0841121	0.356725	0.22963	0.282759	0.257541	0.0231607	0.00240169
chr8-143613296-143613523	ENST00000425753-TSTA3	0.08	0.0786517	0.05	0.0634146	0.180328	0.0833333	0.164835	0.291667	0.15625	0.230769	0.41573	0.130435	0.409524	0.474453	0.355705	0.282475	0.0565623	0.000434486
chr3-129517595-129519106	ENST00000296266-IFT122	0	0.166667	0	0	0	0.142857	0.230769	0.2	0.333333	0.6	0.333333	0	0.36	0.307692	0.545455	0.296001	0.123078	0.0238374
chr3-49829226-49829457	ENST00000331456-TRAIP	0.175258	0.0843373	0.06	0.0894309	0.00970874	0.15942	0.352113	0.458333	0.583333	0.409836	0.783784	0.105882	0.2	0.52381	0.540984	0.29904	0.378272	0.4104
chr19-1218501-1219323	ENST00000326873-STK11	0.0294118	0.02	0.0444444	0.0634921	0.0714286	0.037037	0.230769	0.174603	0.088	0.517241	0.25	0.174603	0.417722	0.257732	0.359223	0.302275	0.00394521	0.0015879
chr11-116784449-116784854	ENST00000227322-ZPR1	0	0.0532544	0.0508475	0.035533	0.020979	0.0503597	0.047619	0.0810811	0.0729167	0.0375	0.0574713	0	0.0726257	0.106061	0.0940171	0.304869	0.999381	0.0252217
chr21-44079705-44080014	ENST00000291574-TRAPPC10	0.0344828	0.026087	0.0416667	0.0526316	0.135135	0	0.111111	0.207547	0.184	0.157895	0.384615	0.466667	0.40625	0.565217	0.371429	0.311996	0.00235526	0.000111566
chr14-24265764-24266429	ENST00000399409-RABGGTA	0.12	0.147059	0	0.0263158	0.0238095	0	0.0769231	0.1	0.555556	0.138462	0.428571	0.103448	0.276596	0.277778	0.219512	0.312274	0.41549	0.253948
chr20-2862935-2863064	ENST00000380445-VPS16	0.027027	0.115385	0.0344828	0.030303	0	0.0769231	0.132075	0.125	0.357143	0.310345	0	0.0833333	0.485714	0.170732	0.212121	0.31353	0.817484	0.0549865
chr1-203861714-203862195	ENST00000414487-SNRPE	0.055814	0.0611621	0.0806452	0.0330033	0.0531561	0.0258065	0.0785185	0.0708955	0.147826	0.0714286	0.184834	0.138539	0.188356	0.129771	0.130435	0.323007	0.0348795	0.00908115
chr14-76770052-76771189	ENST00000167106-VASH1	0.5	0.169811	0.285714	0.219512	0.111111	0	0.418182	0.461538	0.478261	0	0.272727	0.0526316	0.777778	0.238095	0.259259	0.340215	0.903877	0.453097
chr22-29260865-29263834	ENST00000216085-RHBDD3	0.375	0.5	0.333333	0.380952	0.395349	0.473684	0.459459	0.416667	1	0.96	0.636364	1	0.72973	0.657143	0.69697	0.393741	0.0133727	0.168075
chr1-224356994-224360494	ENST00000465271-CNIH4	0.213115	0.173554	0.2	0.0084507	0.0837989	0.0746269	0.125	0.283019	0.222222	0.145161	0.173077	0.0980392	0.226667	0.189655	0.129412	0.394421	0.998325	0.737765
chr19-18853351-18854600	ENST00000599848-UPF1	0	0.125	0.0357143	0.0909091	0.190476	0.04	0.293233	0.255814	0.393939	1	0.54386	0.137255	0.493671	0.475	0.621622	0.401027	0.0172957	0.0264177
chr11-14513888-14514402	ENST00000418988-PSMA1	0.0114286	0.0264817	0.0405405	0.0193798	0.037037	0.0437318	0.0371622	0.0520833	0.0612245	0.0857143	0.0483871	0.0613718	0.118881	0.0833333	0.073955	0.430928	0.0577426	0.000955855
chr9-37495277-37495889	ENST00000377798-POLR1E	0.0283401	0.0337079	0.0234742	0	0.0350877	0.15625	0.165468	0.130435	0.134328	0.0606061	0.302326	0.0769231	0.323944	0.168831	0.384615	0.436388	0.406353	0.00491412
chr3-49700710-49701490	ENST00000327697-RNF123	0.230769	0.0769231	0.214286	0.0909091	0	0	0.290323	0.409091	0.351351	1	0.230769	0.555556	0.866667	0.428571	0.478261	0.455468	0.0308435	0.0325193
chr3-12585800-12587590	ENST00000251849-RAF1	0.259259	0.114286	0.442623	0.191489	0.322034	0.0740741	0.321101	0.362319	0.473684	0.275362	0.52	0.571429	0.583333	0.386667	0.333333	0.470946	0.157289	0.226806
chr3-156543270-156544307	ENST00000467789-SSR3	0.00680272	0.0096463	0.0246914	0.0165746	0.027027	0	0.0714286	0.0926829	0.188119	0.137255	0.230769	0.0425532	0.192661	0.196262	0.112676	0.473414	0.316023	0.150001
chr20-2861705-2861804	ENST00000380445-VPS16	0	0.25	0	0.0769231	0.36	0	0.0909091	0.4	1	0	0	0	0.176471	0.666667	0.111111	0.486531	0.986132	0.897197
chr9-130699395-130700866	ENST00000372358-EXOSC2	0.183857	0.253731	0.269625	0.307229	0.318519	0.407407	0.529412	0.466667	0.56	0.717391	0.712707	0.362007	0.624	0.512605	0.360465	0.501759	0.239327	0.582413
chr10-97437276-97437699	ENST00000370902-EXOSC1	0.0295359	0.0289855	0.0645161	0.035461	0.0288066	0.0614525	0.038835	0.0967742	0.2	0.272727	0.136842	0.0075188	0.101266	0.0918919	0.0896552	0.526006	0.236273	0.754054
chr19-9828875-9829964	ENST00000358666-UBL5	0.00124844	0.00519931	0.00671141	0.00287356	0.00101112	0.012945	0.0125523	0.0239234	0.0111248	0.0244421	0.0544919	0.0204082	0.0503018	0.0262217	0.0353741	0.528658	0.00896048	0.00303453
chr16-67944932-67945086	ENST00000422611-SLC12A4	0.12	0.181818	0.319149	0.0612245	0.157895	0	0.333333	0.285714	0.578947	0.684211	0.353846	0.428571	0.2	0.5	0.548387	0.536639	0.269347	0.479258
chr10-90895918-90896312	ENST00000413330-RPP30	0.03125	0.0218341	0.037037	0.00478469	0.027933	0.0601093	0.0973451	0.0740741	0.142857	0.328244	0.371069	0.0721649	0.170068	0.227586	0.2	0.541852	0.00274795	0.0241623
chr12-118027019-118027952	ENST00000454402-RFC5	0.0909091	0.0543933	0.0990991	0.0552764	0.103448	0.16092	0.16763	0.144578	0.227273	0.3	0.490196	0.155556	0.304348	0.350993	0.242718	0.545405	0.0105176	0.0176665
chr22-41530889-41532093	ENST00000355209-POLR3H	0.0588235	0.0677966	0.030303	0.0283019	0.0172414	0.0891089	0.356522	0.35	0.235294	0.783784	0.414634	0.382353	0.418182	0.373494	0.544304	0.549388	0.0915769	0.199034
chr5-141526462-141527572	gene	0	0	1	1	1	0	1	1	1	0	1	1	1	1	1	0.571422	0.985411	0.571422
chr9-131589979-131592098	ENST00000372190-RAPGEF1	1	0	0	1	1	0	1	1	1	1	1	0	1	1	1	0.571422	0.985411	0.571422
chr1-201854924-201855123	ENST00000361565-IPO9	0.0340136	0.0285714	0.0430108	0.15493	0.0752688	0.111111	0.140625	0.222222	0.281553	0.0740741	0.5	0.263158	0.243243	0.612903	0.2	0.574396	0.238848	0.0664417
chr17-18230039-18232494	ENST00000316843-LLGL1	0.208333	0.0714286	0.138889	0.047619	0	0	0.0909091	0.310345	0.207547	0.2	0.111111	0.148936	0.666667	0.25	0.259259	0.57942	0.88937	0.0165995
chr1-161164613-161164834	ENST00000289865-USP21	1	0.284404	1	0.423729	0.764706	0.6	1	1	0.891892	1	1	1	1	1	0.95	0.590243	0.483347	0.53208
chr16-67877407-67877508	ENST00000358933-EDC4	0.0172414	0.0424242	0.00990099	0.1	0	0.0714286	0.0606061	0.19403	0.114754	0.375	0.266667	0.0833333	0.408451	0.5	0.538462	0.591635	0.02262	2.17349e-05
chr17-81237072-81237386	ENST00000300714-TEPSIN	0.217391	0.428571	0.411765	0.105263	0.285714	0.266667	0.285714	0.368421	0.9	0.423077	0.583333	0.5	0.75	0.714286	0.473684	0.596277	0.655026	0.211121
chr16-30980195-30980484	ENST00000262519-SETD1A	0.243243	0.0892857	0.170732	0.06	0.105263	0.0909091	0.305263	0.305556	0.267606	0.454545	1	0.304348	0.589744	0.529412	0.736842	0.599221	0.00986602	0.00592711
chr10-103418635-103419537	ENST00000369797-PDCD11	0.0275229	0.038961	0.0503597	0.0416667	0.0645161	0.0285714	0.197279	0.280702	0.327273	0.514019	0.37037	0.185185	0.39823	0.504587	0.38	0.613487	0.316848	0.161197
chr6-43528926-43530687	ENST00000265351-XPO5	0.111111	0.132353	0.122449	0.138686	0.146341	0.368421	0.226415	0.258065	0.333333	0.352941	0.521739	0.612903	0.2	0.443038	0.288136	0.629677	0.0045659	0.347621
chr17-18006254-18007023	ENST00000399187-DRC3	0.142857	0.714286	1	1	0.5	1	1	1	1	1	1	1	1	0.5	1	0.631793	0.631793	0.979731
chr1-156015070-156018269	ENST00000295702-SSR2	0.0324675	0.0196078	0.0245536	0.0114703	0.0121739	0.0423077	0.0435807	0.048474	0.0603448	0.183432	0.102439	0.0557029	0.079922	0.0912477	0.0974576	0.637968	0.00334439	0.0316177
chr16-84758808-84759362	ENST00000570191-USP10	0.0133333	0.0833333	0.0711864	0.0577778	0.0683761	0.0990099	0.164179	0.160714	0.244094	0.150838	0.690476	0.166667	0.358209	0.268293	0.253165	0.651616	0.0648822	0.144248
chr7-134295080-134296390	ENST00000378509-SLC35B4	0.169811	0.0962963	0.047619	0.129412	0.15493	0.108696	0.240741	0.30303	0.186207	0.0566038	0.384615	0.684211	0.225352	0.205479	0.239437	0.657167	0.0909541	0.777801
chr2-130172678-130172786	ENST00000409031-SMPD4	0.0735294	0.0451613	0.0792079	0.035461	0.0955414	0.0410959	0.176895	0.145729	0.118519	0.380952	0.269841	0	0.410256	0.272727	0.466667	0.687763	0.179007	0.00204604
chr22-23838446-23838563	ENST00000406855-DERL3	0.777778	0.444444	0.4	0.37931	1	1	0.294118	0.2	0.636364	0	0	0.333333	1	0.4	0.647059	0.698423	0.154644	0.999994
chr10-97452924-97453529	ENST00000370854-ZDHHC16	0.234043	0.430657	0.267606	0.165049	0.349398	0.257143	0.38843	0.464789	0.6	0.507692	0.54717	0.0967742	0.508772	0.162791	0.341463	0.714855	0.967185	0.996769
chr5-140694281-140695507	ENST00000508522-HARS2	0.135802	0.128205	0.0434783	0.0933333	0.25	0.125	0.25641	0.22807	0.194444	0.568627	0.166667	0.272727	0.52	0.345455	0.52	0.721122	0.112879	0.00635817
chr1-155172629-155172737	ENST00000295682-KRTCAP2	0.0363036	0.0181818	0.026506	0.0248963	0.0239234	0.0149254	0.0343699	0.028891	0.0471623	0.0825295	0.0813397	0.0323974	0.074266	0.0497051	0.0654628	0.722221	0.009455	0.0141554
chr11-117411918-117412071	ENST00000278935-CEP164	0.166667	0.181818	0.0769231	0.142857	0.292683	0.116279	0.317073	0.142857	0.473684	0.265823	0.727273	0	0.515152	0.466667	0.632653	0.740105	0.64743	0.0555268
chr12-121823750-121825199	ENST00000604567-SETD1B	0.166667	0.133333	0.777778	0	0.333333	1	0.625	0.4	1	1	1	0.428571	0.647059	0.647059	1	0.743806	0.407473	0.515045
chr2-131501071-131501180	ENST00000438378-AC073869.1	0.481481	0.180723	0.0714286	0.129412	0.217391	0.0666667	0.362637	0.428571	0.239437	0	0.607143	0.444444	0.583333	0.5	0.307692	0.751766	0.721545	0.25924
chr6-33267322-33267681	ENST00000445902-VPS52	0.0967742	0.309091	0.28	0.24	0.157895	0.25	0.422222	0.272727	0.555556	1	0.0344828	0.76	0.666667	0.733333	0.354839	0.763985	0.214206	0.241469
chr22-31105287-31105657	ENST00000402395-SELENOM	0.010989	0.00632911	0.0149254	0.00694444	0.00636943	0.0188679	0.0263692	0.0422535	0.0187266	0.107383	0.0777778	0.0177936	0.101911	0.042623	0.0639535	0.77169	0.022429	0.0181923
chr2-85599318-85599524	ENST00000334462-TMEM150A	0.692308	0.428571	1	0.636364	0.411765	1	1	1	1	1	1	0	0.875	0.2	1	0.795739	0.999971	1
chrX-155236368-155238771	ENST00000286428-VBP1	0	0.0410959	0	0.230769	0	0	0.315789	0.189189	0.125	1	1	0.122807	0.692308	0.75	0.846154	0.805376	0.00525998	0.00275741
chrX-129588264-129588885	ENST00000371113-OCRL	0.0447761	0.130435	0.0731707	0.0980392	0.265306	0.111111	0.120879	0.213115	0.272727	0.644444	0.384615	0.234043	0.219512	0.317073	0.333333	0.820037	0.0126001	0.235414
chr12-49100647-49101249	ENST00000267102-LMBR1L	0.238095	0.189189	0.0769231	0.28	0.346939	0	0.192982	0.176471	0.722222	1	1	0.481481	0.1875	0.714286	0.833333	0.82049	0.0135332	0.185031
chr14-24189809-24190379	ENST00000261789-TM9SF1	0.317073	0.370787	0.285714	0.443038	0.315789	0.218391	0.241935	0.431579	0.585366	0.288591	0.435294	0.214286	0.223022	0.346535	0.232877	0.825399	0.999905	0.964803
chr11-119090266-119091412	ENST00000278715-HMBS	0.0740741	0.113636	0.209677	0.102564	0.122807	0.0927835	0.252174	0.188406	0.173913	0.741935	0.320755	0.232877	0.384615	0.333333	0.266667	0.829458	0.0149886	0.13732
chr17-81683595-81683692	ENST00000397498-ARL16	1	1	1	1	0	0	1	1	1	0	0	0	1	0	1	0.832196	0.284048	1
chr9-124869440-124873691	ENST00000353214-ARPC5L	0.0833333	0.0970464	0.168317	0.0833333	0.15625	0.0821918	0.266667	0.297872	0.23	0.396825	0.584906	0.540984	0.324324	0.34	0.449275	0.841221	0.119493	0.450049
chr11-71995552-71996194	ENST00000361756-RNF121	0.128205	0.0606061	0.0196078	0.0107527	0.16	0.310345	0.162162	0.134328	0.222222	0.538462	0.419355	0.5	0.408451	0.294118	0.307692	0.842732	0.00015933	0.0131956
chr10-127409179-127409312	ENST00000623213-DOCK1	0	0	0	0.0204082	0	0	0.230769	0.0638298	0.0410959	0	0	0	0.538462	1	0.3	0.843119	1	0.000566951
chr2-134919013-134919809	ENST00000264157-CCNT2	0.0793651	0.0442478	0.129412	0.0784314	0.0322581	0.0666667	0.174603	0.142857	0.127273	0.257143	0.583333	0.2	0.541284	0.230769	0.333333	0.844615	0.0206537	0.0123431
chr20-3252685-3253725	ENST00000252032-C20orf194	1	0.333333	1	0	0.25	0.142857	1	0.176471	1	1	1	1	0.5	1	0.111111	0.857506	0.326487	0.997988
chr19-16203616-16206340	ENST00000444449-AP1M1	0.015873	0.0607735	0.117647	0.0612245	0.0123457	0	0.136095	0.188119	0.17757	1	0.1875	0.294118	0.257143	0.261538	0.32	0.858869	0.0225529	0.373521
chr16-83808747-83809304	ENST00000433866-HSBP1	0.0159574	0.0255973	0.0315053	0.0118017	0.0341753	0.0162003	0.0229976	0.0422535	0.0400867	0.0648148	0.134884	0.0672451	0.0785908	0.0544783	0.0558483	0.860965	0.00142431	0.050708
chr14-104877964-104878442	ENST00000556508-CEP170B	0.0625	0	0.0909091	0	0	0	0.181818	0.454545	0.0434783	0	1	1	0.272727	0	0.818182	0.863946	0.0552321	0.505133
chr17-67738356-67738931	ENST00000253247-NOL11	0.00518135	0.0403226	0.0184502	0.0526316	0.079646	0.05	0.155172	0.133758	0.156463	1	0.439024	0.317073	0.510204	0.462687	0.278912	0.868431	0.00239159	0.0344796
chr3-129512413-129514388	ENST00000296266-IFT122	0.428571	0.466667	0	0.111111	0.454545	1	0.315789	0.176471	0.176471	0.526316	1	1	1	0.571429	0.36	0.868708	0.2354	0.753723
chr21-36337947-36338773	ENST00000400485-MORC3	0.0571429	0.0533333	0.025641	0	0	0	0.0882353	0.190476	0.218182	0	0.213115	1	0.210526	0.263158	0.103448	0.869856	0.138273	0.786205
chr1-37683438-37686272	ENST00000358011-C1orf109	0.025641	0.0597015	0.045977	0.008	0.102564	0.103448	0.142857	0.129412	0.180723	0.287356	0.888889	0.3	0.371429	0.377049	0.47541	0.874639	0.00545113	0.0249471
chr12-6577918-6578028	ENST00000544040-CHD4	0.0140056	0.0224215	0.0205128	0	0.0121457	0.00401606	0.0572917	0.0596026	0.055794	0.29771	0.431579	0.117117	0.303371	0.1875	0.164444	0.880609	0.00077044	0.00733158
chr3-49699106-49699467	ENST00000327697-RNF123	0.272727	0.166667	0.0526316	0.6	0.384615	0	0.294118	0.666667	0.4	1	0.75	0	0.8	0.777778	1	0.891478	0.600654	0.115178
chr1-19327413-19328571	ENST00000375153-PQLC2	0.107143	0.09375	0.2	0.168831	0.113924	0.183673	0.352941	0.183673	0.285714	0.454545	1	0.025641	0.472527	0.487179	0.377049	0.892842	0.171724	0.282652
chr19-13149594-13149727	ENST00000587230-STX10	0.105263	0.0681818	0	0.0361446	0	0.0163934	0.184466	0.0769231	0.0714286	0.589744	0.285714	0.0588235	0.320755	0.192308	0.153846	0.893686	0.0353645	0.220127
chr22-41808994-41809878	ENST00000255784-CCDC134	0.0588235	0.176471	0.164179	0.0666667	0.238095	0.285714	0.365854	0.291667	0.222222	0	0.894737	0.3	0.2	0.416667	0.6	0.897763	0.517884	0.489603
chr21-36344708-36344911	ENST00000400485-MORC3	0.0714286	0.05	0.0740741	0	0	0	0.0769231	0.0769231	0.419355	0	0.047619	0	0	0	0.428571	0.905103	0.999982	0.972464
chr7-135207203-135208790	ENST00000354475-WDR91	0.0769231	0.172414	0.333333	0.15	0.266667	0.25	0.483871	0.375	0.2	0.105263	1	0.0666667	0.272727	0.5	0.0857143	0.906252	0.811327	0.989415
chr22-23837855-23838351	ENST00000406855-DERL3	0.714286	0.666667	0.647059	0.6	0.5	1	0.666667	0.285714	0.789474	1	1	1	0.428571	0.172414	0.466667	0.910632	0.1595	0.123253
chr17-45120455-45120901	ENST00000619929-PLCD3	0.0384615	0.0344828	0.246377	0.0322581	0.142857	0	0.135135	0.285714	0.2	0.272727	0.36	1	0.28	0.294118	0.8	0.910816	0.0506545	0.137485
chr11-65014273-65018363	ENST00000246747-ARL2	0.027027	0.0229885	0.0860927	0.0246305	0.0160428	0	0.0733333	0.0631579	0.0264901	0.0866142	0.125	0	0.150442	0.151515	0.0363636	0.912207	0.642482	0.0876899
chr7-135645019-135645467	ENST00000285968-NUP205	0.0227273	0.030303	0.0526316	0.0188679	0.126761	0	0.0571429	0.11811	0.130435	0.583333	0.333333	0.272727	0.666667	0.391304	0.283951	0.925426	0.00295266	0.000924575
chr17-42773879-42774645	ENST00000253794-VPS25	0.0588235	0.030303	0.0984456	0.0100503	0.0117647	0.0651341	0.045977	0.0898876	0.145038	0.0869565	0.280576	0.108434	0.121311	0.0877193	0.10303	0.927041	0.374517	0.864048
chr17-8174617-8175756	ENST00000316425-TMEM107	0.166667	0.2	0.666667	0.206897	0.268293	0.16129	0.3	0.32	0.714286	0.772727	0	0	0.333333	0.375	0.333333	0.931332	0.999977	0.997301
chrX-129812821-129813676	ENST00000357166-ZDHHC9	0.0322581	0.0344828	0.0526316	0	0	0	0.0909091	0.0434783	0.214286	0	0.714286	0.777778	0.0833333	0.0909091	0	0.93345	0.0145338	0.997802
chr12-57745913-57746175	ENST00000257910-TSPAN31	0.181818	0.333333	0.666667	0.391304	0.230769	0.257143	0.414634	0.4	0.627907	0	1	0.833333	0.5	0.545455	0.333333	0.93814	0.593172	0.965381
chr19-17274186-17275800	ENST00000598188-BABAM1	0.0166667	0.0366492	0.14	0.0241935	0.12963	0.12069	0.0508475	0.0416667	0.0746269	0.0666667	0.0769231	0.0142857	0.106667	0.0405405	0.0434783	0.93922	0.906782	0.987115
chr12-122138939-122140953	ENST00000319080-MLXIP	0.0769231	0.310345	0.142857	0.176471	0.166667	0.238095	0.454545	0.266667	0.263158	0	0.111111	1	0.4	0.75	0.263158	0.940977	0.864337	0.582533
chr8-26361152-26362683	ENST00000315985-PPP2R2A	0	0.0163934	0.037037	0	0	0.0909091	0.209302	0.0909091	0.108108	0	0.75	0	0.454545	1	0.428571	0.943778	0.587968	0.0115104
chr1-214331071-214332017	ENST00000366957-SMYD2	0.258065	0.136364	0.333333	0.238938	0.24	0.16129	0.206349	0.290323	0.333333	0.396226	0.245902	0.0638298	0.277778	0.137931	0.266667	0.946614	0.999963	1
chr1-151344279-151344416	ENST00000290524-RFX5	0.142857	0.28125	0.44186	0.214286	0.0416667	0.348837	0.287671	0.393939	0.40625	0.923077	1	0.0833333	0.346939	0.684211	0.560976	0.950466	0.136155	0.452471
chr11-62609133-62609353	ENST00000529309-EML3	0.0769231	0.555556	0	0.538462	0.285714	0.5	0.333333	0.529412	0.565217	1	1	0	1	0.466667	0.9	0.952297	0.524546	0.250392
chr11-1006618-1008011	ENST00000332231-AP2A2	0.0526316	0	0.227273	0	0.151515	0.111111	0.164557	0.0958904	0.1875	0.512195	1	0.692308	0.37037	0.487179	0.333333	0.953753	3.1542e-05	0.0214605
chr2-113632945-113634152	ENST00000409875-RABL2A	0.4	0.393939	0.714286	0.157895	0.733333	0.142857	0.428571	0.684211	0.5	0.62963	0	0.333333	0.555556	0.294118	0.7	0.954665	0.968419	0.978054
chr22-36320897-36321757	ENST00000216181-MYH9	0.00699301	0.00621118	0.00571429	0	0.0909091	0	0.0646154	0.0787402	0.046595	0.0114943	0.433962	0.148936	0.0985915	0.191011	0.253012	0.956315	0.101895	0.156847
chr5-141577592-141578224	ENST00000389054-DIAPH1	0.0285714	0.0422535	0.0545455	0.111111	0.121951	1	0.0864198	0.108434	0.0909091	0.357143	0.0833333	0.419355	0.741935	0.241379	0.0555556	0.962668	0.997981	0.972867
chr19-49803377-49805452	ENST00000359032-AP2A1	0.0212766	0.00917431	0.0377358	0.0588235	0.15	0.217391	0.1	0.125	0.36	1	0.125	0.0714286	0.684211	0.208333	0.230769	0.962745	0.394079	0.468264
chr22-29804831-29806215	ENST00000307790-ASCC2	0.0638298	0.024	0	0.0204082	0.125	0.16129	0.137255	0.0545455	0.139535	0.542857	0.363636	0.142857	0.5	0.473684	0.4	0.963773	0.00871978	0.000582999
chr16-88647176-88648044	ENST00000261623-CYBA	0.00469484	0.00813008	0.0117647	0.00628931	0.0149254	0	0.0134228	0.0181818	0.0285714	0	0.104478	0	0.0628019	0.0292398	0.0967742	0.965793	0.639507	0.0850122
chr1-26850607-26851128	ENST00000374142-ZDHHC18	0.0746269	0.0697674	0.115385	0.0491803	0.130435	0.0181818	0.122807	0.111111	0.103448	0.352941	0.358491	0.125	0.391304	0.3	0.116279	0.968698	0.0274657	0.0368988
chr19-46383879-46384803	ENST00000012443-PPP5C	0.0181818	0.0305677	0	0.00444444	0.0246914	0.0666667	0.035533	0.0458716	0.0849673	0.0769231	0.333333	0	0.163934	0.115646	0.123596	0.969258	0.230116	0.246603
chr15-99218714-99218897	ENST00000558663-TTC23	0.375	0.166667	0.454545	1	1	1	0.666667	1	0.8125	1	1	1	1	1	0	0.975021	0.741661	1
chr1-155725491-155725926	ENST00000343043-DAP3	0.00900901	0.0898876	0.0451613	0.183673	0.333333	0.0877193	0.140187	0.11828	0.306122	0.8	1	0.583333	0.684211	0.241379	0.428571	0.975664	0.000288324	0.0658553
chr16-2462240-2462414	ENST00000361837-TEDC2	0.302326	0.178082	0.0810811	0.0512821	0.268293	0.285714	0.3	0.230769	0.238095	0.75	0.722222	0.214286	0.470588	0.265306	0.5	0.977436	0.0330625	0.318146
chr16-30118539-30121823	ENST00000263025-MAPK3	0.0153846	0.0159744	0.00719424	0.0232558	0.056	0	0.0613333	0.045977	0.0647482	0.666667	0.341463	0.192661	0.186441	0.107345	0.142857	0.980503	0.000788488	0.401627
chr10-68415108-68416708	ENST00000358410-DNA2	1	0	0	0	1	1	1	1	0	0	0	0	1	1	1	0.985411	0.571422	0.571422
chr16-2206215-2206357	ENST00000569417-MLST8	0.0384615	0.0327869	0.0344828	0.0526316	0.0833333	0.148148	0.107692	0.113924	0.0505051	0.259259	0.285714	0	0.193548	0.254902	0.15625	0.985929	0.216323	0.116852
chr19-8466389-8467534	ENST00000325495-HNRNPM	0.00573066	0.00567108	0.00623701	0	0.0126582	0.0166271	0.010219	0.0171821	0.0241135	0	0.0909091	0	0.0272727	0.0952381	0.0246914	0.986004	0.7513	0.238408
chr11-65267569-65268671	ENST00000265465-POLA2	0.012987	0	0	0	0.0789474	0.0149254	0.038961	0.0689655	0.0549451	0.184211	0.5	0.0487805	0.291667	0.21519	0.0285714	0.987792	0.0661901	0.269092
chr19-38624198-38626027	ENST00000248342-EIF3K	0.00338983	0.013468	0.0350404	0.00848485	0.0136452	0.0315186	0.0208955	0.0284553	0.0182768	0.0172414	0.0470588	0.0324324	0.0830671	0.0782918	0.031746	0.989144	0.649751	0.00529461
chr16-1460528-1460815	ENST00000382745-CLCN7	0	0.0864198	0.166667	0.0285714	0.0909091	0	0.151515	0.2	0.0769231	1	0.73913	0.166667	0.3125	1	0.142857	0.989872	0.0417497	0.176399
chr11-119357591-119357756	ENST00000260187-USP2	0	0.153846	0	0.0434783	0	0	0	0.2	0.121951	1	0	0.0769231	0.0697674	0.272727	0.272727	0.989885	0.31618	0.823743
chr22-50255695-50255809	ENST00000215659-MAPK12	0.170732	0.0833333	0.102041	0.215686	0.121951	0.0869565	0.214286	0.106383	0.285714	0.142857	1	0	0.589041	0.478261	0.304348	0.990272	0.535106	0.293998
chr5-1052452-1053348	ENST00000264930-SLC12A7	1	0	0	0.176471	0	0	0.411765	0.103448	0.375	0.222222	0.483871	0.0769231	0.692308	0.125	1	0.990983	0.998329	0.410288
chr6-158628491-158629729	ENST00000367090-TMEM181	0.142857	0.285714	1	1	1	0.333333	0.833333	0.818182	0.555556	1	0	0.454545	1	1	1	0.991001	0.975752	0.566965
chr18-23524175-23524428	ENST00000269221-RMC1	0.44	0.121212	0.0625	0.104478	0.24	0.0454545	0.139535	0.217391	0.306667	0.666667	0.724138	0.166667	0.403509	0.44186	0.471698	0.991668	0.0753594	0.223123
chr19-19335736-19336121	ENST00000262815-MAU2	0.2	0	1	0	0.411765	0	0.230769	0.153846	0.75	0.25	1	1	1	1	0.666667	0.99257	0.387174	0.179804
chr17-7908511-7908696	ENST00000380358-CHD3	0	0.0322581	0	0.0769231	0.181818	0	0.0740741	0.0454545	0.2	1	0	0.473684	0.257143	0.363636	0.172414	0.994167	0.0626292	0.595796
chr20-64069822-64070259	ENST00000343484-TCEA2	0.0232558	0.118644	0.0985915	0.302326	0.142857	1	0.0909091	0.291667	0.2	0.318182	0.3	0.166667	0.56	0.619048	0.384615	0.994475	0.999985	0.813239
chr16-67881846-67881953	ENST00000358933-EDC4	0.179487	0.22973	0.315789	0.364706	0.277778	0.418182	0.383459	0.380282	0.288462	0.488372	0.317647	0.75	0.576923	0.448276	0.818182	0.995211	0.542967	0.224804
chr2-27631067-27631833	ENST00000264718-GPN1	0.294118	0.102041	0.0357143	0	0	0	0.0434783	0.0344828	0.047619	0	0.384615	0	0.0434783	0	0.222222	0.996394	0.963275	0.999651
chr1-37945851-37946251	ENST00000373024-INPP5B	0.777778	0.714286	0.294118	1	1	0	0.6	0.714286	0.272727	0	0	1	1	1	0	0.996796	0.856156	0.999949
chr3-13378981-13379562	ENST00000254508-NUP210	0	0.0169492	0.1	0.0434783	0.030303	1	0.116279	0.0909091	0.133333	1	1	0	0	0.666667	0.25	0.997064	0.401365	0.992862
chr19-40743976-40744066	ENST00000378313-C19orf54	0	0.230769	0.25	0.176471	0.217391	0.28	0.4	0	0	1	0	0	0	0.230769	0.2	0.997364	0.935588	0.998746
chr10-98422514-98423602	ENST00000325103-HPS1	0	0.25	0.333333	0.461538	0.625	0.636364	0.25	0.5	0.538462	0.795918	1	0.6	0.5	1	0.777778	0.99802	0.100216	0.153998
chr11-698889-700141	ENST00000397510-TMEM80	0.125	0.407407	0.333333	0.125	0.714286	0.25	0.5	0.176471	0.411765	0	0.454545	0	0.666667	0.317073	0.354839	0.999131	0.781087	0.929024
chr11-65919853-65919947	ENST00000312515-DRAP1	0.0111111	0.0030581	0	0.015444	0.00319489	0	0	0	0.0242215	0.0555556	0.0625	0	0.0243902	0.0238095	0.0121457	0.999273	0.0637243	0.695203
chr19-11148118-11149093	ENST00000592540-SPC24	1	1	1	1	1	1	0.9	1	1	1	1	1	1	1	1	0.999332	1	1
chr6-159784848-159785385	ENST00000321394-TCP1	0.0440252	0.0227848	0.00483092	0.0569948	0.170732	0.112782	0.0422535	0.101852	0.100917	0.0789474	0.283019	0.327434	0.413793	0.267327	0.21875	0.999367	0.0956392	0.0112919
chr16-70695624-70697138	ENST00000261776-VAC14	0	0	0	0	0.0169492	0	0.0232558	0	0.0588235	1	0.714286	0.125	0.142857	0.130435	0.333333	0.999655	0.0028043	0.546606
chr16-67950712-67950961	ENST00000422611-SLC12A4	0.0434783	0.0566038	0.0909091	0.037037	0.030303	0.333333	0.0285714	0.238095	0.0909091	0.6	0.310345	0.833333	0.333333	0	0.272727	0.999663	0.00474725	0.869151
chr11-45914204-45914315	ENST00000241041-PEX16	0.448276	0.2	0.388889	0.435897	0.48	0.333333	0.307692	0.363636	0.375	0	1	0.217391	0.857143	0.52	0.545455	0.999667	0.999884	0.563623
chr11-65209388-65209848	ENST00000533820-CAPN1	0	0.0136986	0	0.0175439	0.125	0	0.0196078	0.015873	0.0819672	0	0.470588	0.22449	0.1875	0.102041	0.0243902	0.999735	0.0893856	0.815759
chr12-6967249-6967675	ENST00000535923-PHB2	0.0606586	0.0507772	0.0745501	0.0917953	0.156085	0.0947931	0.0623886	0.125612	0.0923318	0.268781	0.327273	0.177982	0.263158	0.202484	0.189327	0.999769	0.000787056	0.00729019
chr16-66934067-66934222	ENST00000422424-CIAO2B	1	1	1	0.833333	1	1	1	1	1	1	1	1	1	1	1	0.999783	0.999783	0.999783
chr2-219226934-219227769	ENST00000396761-ATG9A	0.0588235	0.0208333	0.243243	0.0666667	0	0.176471	0.0697674	0.0689655	0.111111	0.181818	0.166667	0	0.5	0	0.0769231	0.999945	0.999188	0.818778
chr11-57690204-57690334	ENST00000287169-ZDHHC5	0.102564	0.0656934	0.172414	0.0689655	0.113402	0.0638298	0.102804	0.118644	0.092437	0.650794	0.333333	0.166667	0.5	0.52	0.179487	0.999993	0.0598687	0.044177
chr19-11147290-11147817	ENST00000592540-SPC24	0.44	0.204819	0.434783	0.235294	0.362637	0.269841	0.290323	0.384615	0.318681	0.253333	0.460317	0.785714	0.333333	0.307692	0.16129	0.999996	0.505496	0.982388
chr5-140659835-140660114	ENST00000417647-IK	0	0.00722892	0.0199203	0.00869565	0.0849057	0.0287356	0.0199557	0.0333333	0.0268817	0.235955	0.0955414	0.0375	0.158774	0.0903427	0.0873016	0.999998	0.0737645	0.127374
chr6-33269558-33269743	ENST00000445902-VPS52	0.666667	0.37931	0.142857	0.142857	0.176471	0.666667	0.428571	0.5	0.130435	0.538462	1	0	0.666667	0.142857	0.666667	0.999999	0.945587	0.967558
chr19-9828394-9828591	ENST00000358666-UBL5	0.0220588	0.0217391	0.0169811	0.0118026	0.0132392	0.0298939	0.0211604	0.00755668	0.0296053	0.0473934	0.0425806	0.0228311	0.0380518	0.023199	0.0196937	1	0.0766793	0.740744
chr1-16232298-16232509	ENST00000375599-CPLANE2	0.2	0.333333	0	0.142857	0.294118	0	0.5	0	0	0	0	0	1	0.333333	0	1	0.956476	0.753672
chr22-20139893-20140114	ENST00000405930-ZDHHC8	0.809524	0.692308	0.142857	1	1	1	0.703704	0.7	0.909091	1	0	1	0.733333	0.909091	1	1	0.993374	0.99355
chr1-11804533-11805379	ENST00000376585-MTHFR	1	1	1	1	1	1	1	1	1	0	0	1	1	1	1	1	0.00815093	1
chr1-153954317-153954872	ENST00000368633-CRTC2	1	1	1	1	1	1	1	1	1	1	0	1	1	1	1	1	0.284048	1
chr10-132814613-132814685	gene	0	0	0	0	0	0	0	0	0	0	0	0	1	0	0	1	1	0.284048
chr1-23975078-23978712	ENST00000492112-SRSF10	1	1	1	1	1	1	1	1	1	1	1	1	1	1	1	1	1	1
chr12-6563515-6563613	ENST00000382421-NOP2	1	1	1	1	1	1	1	1	1	1	1	1	1	1	1	1	1	1
chr1-61723787-61724956	ENST00000606498-TM2D1	1	1	1	1	1	1	1	1	1	1	1	1	1	1	1	1	1	1
chr19-38844105-38845649	ENST00000221419-HNRNPL	1	1	1	1	1	1	1	1	1	1	1	1	1	1	1	1	1	1
chr2-37642928-37644416	ENST00000419425-AC006369.1	1	1	1	1	1	1	1	1	1	1	1	1	1	1	1	1	1	1
chr3-184242958-184243553	ENST00000397676-ALG3	1	1	1	1	1	1	1	1	1	1	1	1	1	1	1	1	1	1
chr4-10083179-10084442	ENST00000499869-WDR1	1	1	1	1	1	1	1	1	1	1	1	1	1	1	1	1	1	1
chr7-151054466-151055026	ENST00000485972-CDK5	1	1	1	1	1	1	1	1	1	1	1	1	1	1	1	1	1	1
chrX-123610964-123611439	ENST00000245838-THOC2	1	1	1	1	1	1	1	1	1	1	1	1	1	1	1	1	1	1
chrX-47569034-47569538	ENST00000290277-ARAF	1	1	1	1	1	1	1	1	1	1	1	1	1	1	1	1	1	1
chrX-70284330-70284587	ENST00000276066-RAB41	1	1	1	1	1	1	1	1	1	1	1	1	1	1	1	1	1	1
chr17-75666572-75667043	ENST00000317905-RECQL5	1	1	1	1	1	1	1	1	1	1	1	1	1	1	1	1	1	1
chr19-19202042-19202330	ENST00000420605-NR2C2AP	1	1	1	1	1	1	1	1	1	1	1	1	1	1	1	1	1	1
