# Supplementary material for: Disruption of exon-bridging interactions between the minor and major spliceosomes results in alternative splicing around minor introns
Source: Nucleic Acids Res. 2021 Feb 28;49(6):3524–45. doi: 10.1093/nar/gkab118 (PMC8034651; doi:10.1093/nar/gkab118)
Supplement: gkab118_Supplemental_Files [file gkab118_supplemental_files.zip › Dataset S2 - AS Morpholinos.xlsx]

## Sheet: Sheet1
AS event	Affected upon inhibition of
CAT2-chr10-97452924-97453529-ENST00000370854-ZDHHC16	U12		U6atac	Unique in Minor spliceosome MO
CAT2-chr11-57690204-57690334-ENST00000287169-ZDHHC5	U12	U4atac	U6atac
CAT2-chr11-66338786-66340120-ENST00000425825-BRMS1			U6atac
CAT2-chr12-110641628-110642248-ENST00000397659-TCTN1			U6atac
CAT2-chr12-118027019-118027952-ENST00000454402-RFC5			U6atac
CAT2-chr12-122483345-122483459-ENST00000633063-ZCCHC8	U12	U4atac	U6atac
CAT2-chr1-23975078-23978712-ENST00000492112-SRSF10	U12		U6atac
CAT2-chr14-54480957-54481408-ENST00000358056-GMFB	U12	U4atac	U6atac
CAT2-chr16-67193171-67193471-ENST00000379378-E2F4	U12	U4atac	U6atac
CAT2-chr16-67950712-67950961-ENST00000422611-SLC12A4			U6atac
CAT2-chr16-84758808-84759362-ENST00000570191-USP10	U12	U4atac	U6atac
CAT2-chr17-5480583-5481295-ENST00000158771-DERL2	U12		U6atac
CAT2-chr17-5481390-5482808-ENST00000158771-DERL2	U12		U6atac
CAT2-chr18-31916447-31917577-ENST00000283351-TRAPPC8			U6atac
CAT2-chr19-38844105-38845649-ENST00000221419-HNRNPL	U12	U4atac	U6atac
CAT2-chr20-20022481-20025676-ENST00000334982-NAA20			U6atac
CAT2-chr2-27631067-27631833-ENST00000264718-GPN1	U12	U4atac	U6atac
CAT2-chr5-112985987-112992120-ENST00000389063-DCP2			U6atac
CAT2-chr5-140679128-140679787-ENST00000504156-HARS	U12	U4atac	U6atac
CAT2-chr5-140694281-140695507-ENST00000508522-HARS2	U12		U6atac
CAT2-chr6-20482921-20486688-ENST00000346618-E2F3	U12	U4atac	U6atac
CAT2-chr7-88210131-88210881-ENST00000265729-SRI			U6atac
CAT2-chr8-143613296-143613523-ENST00000425753-TSTA3		U4atac	U6atac
CAT2-chr9-130699395-130700866-ENST00000372358-EXOSC2	U12	U4atac	U6atac
CAT2-chrX-123610964-123611439-ENST00000245838-THOC2			U6atac
CAT2-chrX-77841321-77853900-ENST00000358075-MAGT1			U6atac
CAT3-chr10-97452924-97453529-ENST00000370854-ZDHHC16	U12	U4atac	U6atac
CAT3-chr1-19327413-19328571-ENST00000375153-PQLC2		U4atac	U6atac
CAT3-chr1-23975078-23978712-ENST00000492112-SRSF10	U12		U6atac
CAT3-chr12-6967249-6967675-ENST00000535923-PHB2			U6atac
CAT3-chr13-20787599-20788485-ENST00000255305-XPO4			U6atac
CAT3-chr16-3483598-3484698-ENST00000424546-NAA60		U4atac	U6atac
CAT3-chr16-46681501-46682078-ENST00000299138-VPS35	U12	U4atac	U6atac
CAT3-chr19-40743976-40744066-ENST00000378313-C19orf54	U12		U6atac
CAT3-chr21-33591208-33595730-ENST00000381554-CRYZL1	U12		U6atac
CAT3-chr8-15730730-15743537-ENST00000503731-TUSC3		U4atac	U6atac
CAT4-chr10-95683196-95683521-ENST00000430368-TCTN3	U12		U6atac
CAT4-chr1-156015070-156018269-ENST00000295702-SSR2		U4atac	U6atac
CAT4-chr16-88858792-88859662-ENST00000301021-TRAPPC2L	U12	U4atac	U6atac
CAT4-chr17-5480583-5481295-ENST00000158771-DERL2			U6atac
CAT4-chr3-184242958-184243553-ENST00000397676-ALG3			U6atac
CAT4-chr3-48689714-48691306-ENST00000328631-IP6K2			U6atac
CAT4-chr7-32488653-32489248-ENST00000450169-LSM5	U12		U6atac
CAT5-chr10-103418635-103419537-ENST00000369797-PDCD11			U6atac
CAT5-chr10-119853195-119857337-ENST00000360003-MCMBP			U6atac
CAT5-chr1-111119960-111120515-ENST00000286692-DRAM2			U6atac
CAT5-chr11-116784449-116784854-ENST00000227322-ZPR1	U12	U4atac	U6atac
CAT5-chr19-19202042-19202330-ENST00000420605-NR2C2AP	U12		U6atac
CAT5-chr3-51414044-51414623-ENST00000423656-DCAF1	U12		U6atac
CAT5-chr4-1336995-1338421-ENST00000303400-MAEA			U6atac
CAT5-chr7-32488653-32489248-ENST00000450169-LSM5	U12		U6atac
CAT6-chr11-71995552-71996194-ENST00000361756-RNF121			U6atac
CAT6-chr1-203861714-203862195-ENST00000414487-SNRPE		U4atac	U6atac
CAT6-chr1-224356994-224360494-ENST00000465271-CNIH4		U4atac	U6atac
CAT6-chr19-9828875-9829964-ENST00000358666-UBL5	U12		U6atac
CAT6-chr3-48689714-48691306-ENST00000328631-IP6K2	U12	U4atac	U6atac
CAT6-chr7-118184255-118185653-ENST00000249299-LSM8	U12	U4atac	U6atac
CAT6-chr7-151054466-151055026-ENST00000485972-CDK5	U12		U6atac
CAT7-chr10-119853195-119857337-ENST00000360003-MCMBP			U6atac
CAT7-chr10-97452924-97453529-ENST00000370854-ZDHHC16		U4atac	U6atac
CAT7-chr19-11147290-11147817-ENST00000592540-SPC24		U4atac	U6atac
CAT7-chr19-9828875-9829964-ENST00000358666-UBL5		U4atac	U6atac
CAT7-chr3-48689714-48691306-ENST00000328631-IP6K2	U12	U4atac	U6atac
CAT7-chr7-151054466-151055026-ENST00000485972-CDK5	U12		U6atac
CAT8-chr11-116784449-116784854-ENST00000227322-ZPR1	U12	U4atac	U6atac
CAT8-chr1-203861714-203862195-ENST00000414487-SNRPE		U4atac	U6atac
CAT8-chr16-46681501-46682078-ENST00000299138-VPS35	U12	U4atac	U6atac
CAT8-chr19-40743976-40744066-ENST00000378313-C19orf54	U12		U6atac
CAT8-chr7-118184255-118185653-ENST00000249299-LSM8	U12	U4atac	U6atac
CAT9-chr7-129880972-129952502-ENST00000355621-UBE2H		U4atac	U6atac
CAT2-chr10-97437276-97437699-ENST00000370902-EXOSC1	U12	U4atac
CAT2-chr11-78119250-78121064-ENST00000299626-ALG8		U4atac
CAT2-chr1-201854924-201855123-ENST00000361565-IPO9		U4atac
CAT2-chr1-211966499-211967877-ENST00000366994-INTS7		U4atac
CAT2-chr1-44644795-44644994-ENST00000355387-RNF220		U4atac
CAT2-chr2-85043666-85046103-ENST00000409785-KCMF1	U12	U4atac
CAT2-chr7-130400822-130401880-ENST00000223208-CEP41		U4atac
CAT2-chr7-154991070-154993725-ENST00000404141-PAXIP1		U4atac
CAT2-chr7-156725526-156725763-ENST00000353442-LMBR1	U12	U4atac
CAT3-chr16-75540175-75541349-ENST00000258173-TMEM231	U12	U4atac
CAT3-chr20-20022481-20025676-ENST00000334982-NAA20		U4atac
CAT3-chr22-23837855-23838351-ENST00000406855-DERL3		U4atac
CAT3-chr22-23838446-23838563-ENST00000406855-DERL3		U4atac
CAT3-chr22-29260865-29263834-ENST00000216085-RHBDD3		U4atac
CAT3-chr4-139336953-139340911-ENST00000296543-NAA15		U4atac
CAT4-chr1-155725491-155725926-ENST00000343043-DAP3	U12	U4atac
CAT4-chr2-11450127-11451650-ENST00000381525-E2F6	U12	U4atac
CAT4-chr5-80672859-80674982-ENST00000265081-MSH3		U4atac
CAT4-chr6-20482921-20486688-ENST00000346618-E2F3	U12	U4atac
CAT4-chr6-43528926-43530687-ENST00000265351-XPO5		U4atac
CAT6-chr3-156543270-156544307-ENST00000467789-SSR3		U4atac
CAT6-chr6-43528926-43530687-ENST00000265351-XPO5		U4atac
CAT7-chr22-23837855-23838351-ENST00000406855-DERL3		U4atac
CAT7-chr7-148730263-148753975-ENST00000325222-CUL1		U4atac
CAT8-chr20-20022481-20025676-ENST00000334982-NAA20		U4atac
CAT9-chr16-88858792-88859662-ENST00000301021-TRAPPC2L		U4atac
CAT2-chr12-95270189-95274741-ENST00000436874-VEZT	U12
CAT2-chr1-40408739-40409756-ENST00000372718-SMAP2	U12
CAT2-chr15-42228821-42231191-ENST00000389834-TMEM87A	U12
CAT2-chr2-219226934-219227769-ENST00000396761-ATG9A	U12
CAT2-chr6-149512303-149517353-ENST00000253329-PPIL4	U12
CAT2-chr8-123023740-123024985-ENST00000259512-DERL1	U12
CAT2-chr8-93705011-93708010-ENST00000518322-FAM92A	U12
CAT3-chr12-53296276-53297849-ENST00000551018-PFDN5	U12
CAT4-chr1-153954317-153954872-ENST00000368633-CRTC2	U12
CAT4-chr8-53984518-53986968-ENST00000521604-TCEA1	U12
CAT6-chr6-20482921-20486688-ENST00000346618-E2F3	U12
CAT8-chr11-71995552-71996194-ENST00000361756-RNF121	U12
CAT9-chr1-212961255-212965721-ENST00000517399-VASH2	U12
CAT9-chr6-149512303-149517353-ENST00000253329-PPIL4	U12
CAT9-chr6-159784848-159785385-ENST00000321394-TCP1	U12
CAT2-chr1-145836867-145837535-ENST00000334163-POLR3C	U12			Sig Upregulated
CAT2-chr11-86255288-86256386-ENST00000351625-EED			U6atac
CAT2-chr3-113012812-113013271-ENST00000314400-NEPRO		U4atac
CAT2-chr8-55811098-55813039-ENST00000260129-TGS1	U12
CAT3-chr8-55811098-55813039-ENST00000260129-TGS1	U12		U6atac
CAT4-chr1-224356994-224360494-ENST00000465271-CNIH4			U6atac
CAT4-chr7-135645019-135645467-ENST00000285968-NUP205		U4atac	U6atac
CAT5-chr3-196937649-196939250-ENST00000321256-NCBP2	U12	U4atac	U6atac
CAT5-chr7-135645019-135645467-ENST00000285968-NUP205			U6atac
CAT7-chr3-196937649-196939250-ENST00000321256-NCBP2	U12	U4atac	U6atac
CAT7-chr8-55811098-55813039-ENST00000260129-TGS1	U12		U6atac
CAT8-chr1-37683438-37686272-ENST00000358011-C1orf109		U4atac
