# Supplementary material for: Disruption of exon-bridging interactions between the minor and major spliceosomes results in alternative splicing around minor introns
Source: Nucleic Acids Res. 2021 Feb 28;49(6):3524–45. doi: 10.1093/nar/gkab118 (PMC8034651; doi:10.1093/nar/gkab118)
Supplement: gkab118_Supplemental_Files [file gkab118_supplemental_files.zip › Dataset S3 - AS U11 cKO.xlsx]

## Sheet: Sheet1
AS event	MSI control 1	MSI control 2	MSI control 3	MSI control 4	MSI control 5	MSI U11 cKO 1	MSI U11 cKO 2	MSI U11 cKO 3	MSI U11 cKO 4	MSI U11 cKO 5		Pass filter in control?	Pass filter in U11 cKO?
CAT6-chr11-102688860-102690200-ENSMUST00000092569-Ccdc43	0	0.514706	0	0.530303	0.520548	0.65	0.617647	0.666667	0.5625	0.6		yes	yes
CAT3-chr9-21756296-21757116-ENSMUST00000098942-Spc24	0.144928	0.0991736	0.123288	0.111111	0.11215	0.5	0.558824	0.222222	0.42623	0.340909		yes	yes
CAT3-chr11-49874336-49878230-ENSMUST00000020634-Mapk9	0.5	0.28125	0.313725	0.242424	0.153846	0.56	0.48	0.307692	0.516129	0.509091		yes	yes
CAT9-chr1-93025736-93034545-ENSMUST00000112958-Kif1a		0	0.962963	0		0.971429	0.964706	0.980392	0.972603	0.963415		no	yes
CAT9-chr19-10206534-10207163-ENSMUST00000040372-Tmem258	0	0	0	0	0	0.255556	0.24735	0.0083682	0	0.310536		no	yes
CAT8-chr18-36754632-36755424-ENSMUST00000007042-Ik	0	0	0	0	0	0.153846	0.178571	0.0746269	0.0972973	0.180905		no	yes
CAT8-chr10-80036843-80036914-ENSMUST00000004786-Polr2e	0	0	0	0	0	0	0.35	0.373626	0	0		no	yes
CAT7-chr4-41715260-41715395-ENSMUST00000030158-Dctn3	0.0422535	0.0576923	0.0373134	0.0348837	0.0361446	0.20339	0.275	0.175676	0.203883	0.20339		no	yes
CAT7-chr4-3604916-3605822-ENSMUST00000052712-Tgs1	0	0.0377358	0.047619	0	0.157895	0.666667	0.636364	0.454545	0.52	0.47619		no	yes
CAT7-chr2-39008345-39013114-ENSMUST00000112862-Arpc5l	0.166667	0.0277778	0.0447761	0.0769231	0.0714286	0.204545	0.351351	0.189189	0.164179	0.181818		no	yes
CAT7-chr19-41938837-41939599-ENSMUST00000026154-Zdhhc16	0	0.0392157	0.0465116	0.0714286	0	0.384615	0.461538	0.216216	0.118644	0.265625		no	yes
CAT7-chr11-49874336-49878230-ENSMUST00000020634-Mapk9	0.133333	0.148148	0.0540541	0.0740741	0	0.521739	0.48	0.142857	0.423077	0.413043		no	yes
CAT7-chr10-117790061-117790466-ENSMUST00000064848-Nup107	0.0166667	0.0263158	0.0526316	0.0727273	0.0581395	0.403509	0.425926	0.434783	0.322222	0.393939		no	yes
CAT6-chr18-36754632-36755424-ENSMUST00000007042-Ik	0	0	0	0	0	0.153846	0.178571	0.0746269	0.0972973	0.176768		no	yes
CAT5-chr5-124401277-124402061-ENSMUST00000199808-Sbno1	0	0	0	0	0	0.225806	0.157895	0.242424	0.185185	0.2		no	yes
CAT5-chr4-12165772-12168222-ENSMUST00000108285-Fam92a	1	1	0.533333	0.5	0.444444	0.846154	1	0.892857	1	1		no	yes
CAT5-chr2-39008345-39013114-ENSMUST00000112862-Arpc5l	0.166667	0.0410959	0.111111	0.0769231	0.103448	0.396552	0.54717	0.387755	0.377778	0.375		no	yes
CAT5-chr11-67973328-67984562-ENSMUST00000021285-Stx8	0	0.0285714	0.0178571	0.0645161	0.0204082	0.354167	0.245614	0.292683	0.264706	0.271186		no	yes
CAT4-chr5-124401277-124402061-ENSMUST00000199808-Sbno1	0	0	0	0	0	0.238095	0.142857	0.21875	0.185185	0.176471		no	yes
CAT4-chr2-39008345-39013114-ENSMUST00000112862-Arpc5l	0	0.0140845	0.0724638	0	0.037037	0.285714	0.4	0.285714	0.291139	0.285714		no	yes
CAT4-chr19-32758524-32776014-ENSMUST00000013807-Pten	0	0.0392157	0.0194175	0.0327869	0.015748	0.194805	0.148148	0.146667	0.129496	0.15		no	yes
CAT4-chr11-67973328-67984562-ENSMUST00000021285-Stx8	0	0.0285714	0.0178571	0.0645161	0.0204082	0.354167	0.271186	0.292683	0.264706	0.31746		no	yes
CAT3-chr8-85287820-85289705-ENSMUST00000034131-Vps35	0	0	0	0.0142857	0.00680272	0.352423	0.365269	0.304878	0.197674	0.246073		no	yes
CAT3-chr7-89970432-89971539-ENSMUST00000107234-Eed	0	0	0	0	0	0.428571	0.244444	0.264706	0.181818	0.168831		no	yes
CAT3-chr7-138873052-138874119-ENSMUST00000041097-Ppp2r2d	0	0.0235294	0	0	0.00943396	0.142857	0.177778	0.163636	0.135135	0.185185		no	yes
CAT3-chr4-41715260-41715395-ENSMUST00000030158-Dctn3	0.0422535	0.0576923	0.0373134	0.0348837	0.0361446	0.216667	0.275	0.197368	0.219048	0.20339		no	yes
CAT3-chr4-3604916-3605822-ENSMUST00000052712-Tgs1	0	0.0377358	0.047619	0	0.157895	0.666667	0.636364	0.454545	0.52	0.47619		no	yes
CAT3-chr19-41938837-41939599-ENSMUST00000026154-Zdhhc16	0	0	0.0465116	0.037037	0	0.384615	0.461538	0.216216	0.118644	0.265625		no	yes
CAT3-chr19-41924796-41925188-ENSMUST00000075280-Exosc1	0	0.0192308	0	0.0555556	0.0377358	0.5	0.257143	0.241379	0.357143	0.387097		no	yes
CAT3-chr14-57585985-57586579-ENSMUST00000174545-Xpo4	0	0	0	0	0	0.333333	0.4	0.307692	0.266667	0.4		no	yes
CAT3-chr10-117790061-117790466-ENSMUST00000064848-Nup107	0	0.0263158	0.0357143	0.0555556	0.0581395	0.392857	0.415094	0.422222	0.314607	0.4		no	yes
CAT2-chrX-41802993-41803455-ENSMUST00000047037-Thoc2				1		1	1	1	1	1		no	yes
CAT2-chr9-64175301-64175583-ENSMUST00000034966-Rpl4	0.000679348	0.000384911	0.000407498	0	0.000515996	0.183176	0.183607	0.13465	0.089939	0.11409		no	yes
CAT2-chr8-88129805-88130346-ENSMUST00000095214-Cnep1r1	0	0	0	0	0	0.184211	0.289474	0.375	0.181818	0.287671		no	yes
CAT2-chr8-70033245-70033610-ENSMUST00000212308-Mau2	0	0.0196078	0	0	0	0.442623	0.474576	0.42	0.275862	0.459016		no	yes
CAT2-chr8-13115574-13121676-ENSMUST00000016680-Cul4a	0	0	0	0	0.0149254	0.2	0.261905	0.209302	0.261905	0.222222		no	yes
CAT2-chr7-89970432-89971539-ENSMUST00000107234-Eed	0	0	0.0166667	0.03125	0.0224719	0.489362	0.460317	0.324324	0.284091	0.384615		no	yes
CAT2-chr6-56703034-56703313-ENSMUST00000170382-Lsm5	0.0869565	0.137255	0.117647	0.179487	0.0989011	0.721311	0.690141	0.708333	0.718182	0.657407		no	yes
CAT2-chr6-115620328-115621815-ENSMUST00000000451-Raf1	0	0	0	0	0.01	0.255319	0.355932	0.1875	0.128205	0.257576		no	yes
CAT2-chr5-8062428-8063259-ENSMUST00000148633-Sri	0	0.0104167	0	0	0	0.183673	0.139535	0.209677	0.16	0.265625		no	yes
CAT2-chr5-27781486-27783729-ENSMUST00000002291-Paxip1	0	0	0.0666667	0.0588235	0	0.727273	0.793103	0.578947	0.36	0.541667		no	yes
CAT2-chr5-123709261-123709381-ENSMUST00000196282-Zcchc8	0.0357143	0.0181818	0.0416667	0	0	0.44	0.321429	0.230769	0.261905	0.26087		no	yes
CAT2-chr4-94970702-94972917-ENSMUST00000075872-Mysm1	0.2	0.0588235	0.105263	0.285714	0.151515	0.647059	0.947368	0.588235	0.515152	0.591837		no	yes
CAT2-chr4-12165772-12168222-ENSMUST00000108285-Fam92a		1	0	0	0.166667	0.842105	1	0.903226	1	1		no	yes
CAT2-chr3-106570871-106571610-ENSMUST00000067630-Dram2	0.227273	0.171429	0.217391	0.25	0	0.642857	0.565217	0.590909	0.45	0.633333		no	yes
CAT2-chr2-125109204-125109669-ENSMUST00000152367-Myef2	0	0	0.02	0	0.0166667	0.327586	0.354839	0.409091	0.206349	0.337838		no	yes
CAT2-chr19-41924796-41925188-ENSMUST00000075280-Exosc1	0	0.0192308	0.0188679	0	0.0192308	0.222222	0.133333	0.290323	0.2	0.366667		no	yes
CAT2-chr19-36990925-36992435-ENSMUST00000099494-Btaf1	0	0	0	0	0.0408163	0.428571	0.391304	0.408163	0.236111	0.509434		no	yes
CAT2-chr17-33664635-33665491-ENSMUST00000148178-Hnrnpm	0	0.00403226	0	0	0	0.132353	0.171233	0.103448	0.120643	0.137592		no	yes
CAT2-chr17-28603545-28605298-ENSMUST00000130643-Srpk1	0	0.00961538	0	0	0	0.202128	0.123711	0.0344828	0.0805369	0.0846154		no	yes
CAT2-chr17-24478163-24478319-ENSMUST00000070888-Mlst8	0.0909091	0	0	0	0	0.444444	0.411765	0.421053	0.365854	0.421053		no	yes
CAT2-chr17-24101747-24106826-ENSMUST00000102927-Pdpk1	0.0384615	0.0222222	0	0	0.0357143	0.560976	0.459459	0.342105	0.285714	0.380952		no	yes
CAT2-chr16-17524458-17525238-ENSMUST00000023444-Lztr1	0	0	0.0344828	0	0	0.28	0.214286	0.204545	0.216667	0.333333		no	yes
CAT2-chr15-98524713-98526574-ENSMUST00000230542-Kansl2	0.0114943	0.0314961	0.025641	0	0.0277778	0.171429	0.0804598	0.207547	0.13	0.0849057		no	yes
CAT2-chr14-46814988-46815598-ENSMUST00000111817-Gmfb	0.0232558	0	0	0	0.016129	0.346667	0.31746	0.339286	0.189189	0.460526		no	yes
CAT2-chr13-29913519-29916845-ENSMUST00000102948-E2f3	0	0.0238095	0	0	0	0.390244	0.321429	0.307692	0.142857	0.290909		no	yes
CAT2-chr12-36022834-36023904-ENSMUST00000020896-Tspan13	0.057971	0.039604	0.0229885	0.0185185	0.0078125	0.445652	0.522124	0.348315	0.349727	0.405882		no	yes
CAT2-chr1-179776155-179777502-ENSMUST00000027768-Ahctf1	0.030303	0	0	0.04	0.037037	0.462963	0.490909	0.371429	0.214286	0.421053		no	yes
CAT2-chr1-175893062-175893740-ENSMUST00000039725-Exo1	0.0217391	0	0	0	0	0.222222	0.130435	0.177778	0.25641	0.325		no	yes
CAT2-chr1-155174156-155177853-ENSMUST00000027743-Stx6	0.0111111	0.00925926	0.00666667	0.0153846	0	0.111111	0.133333	0.07	0.122137	0.123967		no	yes
CAT2-chr10-7810459-7814663-ENSMUST00000015901-Ppil4	0	0.0454545	0.0625	0	0.0196078	0.5	0.517241	0.277778	0.3	0.428571		no	yes
