# Supplementary material for: Disruption of exon-bridging interactions between the minor and major spliceosomes results in alternative splicing around minor introns
Source: Nucleic Acids Res. 2021 Feb 28;49(6):3524–45. doi: 10.1093/nar/gkab118 (PMC8034651; doi:10.1093/nar/gkab118)
Supplement: gkab118_Supplemental_Files [file gkab118_supplemental_files.zip › Dataset S4 - Minor intron retention RNU4ATAC disease.xlsx]

## Sheet: Sheet1
Intron	MIG	Control 1	Control 2	Control 3	RS carrier 1	RS carrier 2	RS carrier 3	RS patient 1	RS patient 2	RS patient 3	LWS carrier	LWS patient		2-fold upregulation in RS patients vs healthy controls	2-fold upregulation in RS patients vs RS carriers	2-fold upregulation in LWS patient vs healthy controls	2-fold upregulation in LWS patient vs LWS carrier		pval ANOVA	pval Ctrl vs RS patients	pval RS carriers vs RS patients
chr8-144243943-144244221	ENST00000528919-MROH1	0	0	0	0	0.027027	0	0.304348	0.5	0.0909091	0	0		yes	yes	no	no		0.0351435	0.0489852	0.0549526
chr3-129517595-129519106	ENST00000296266-IFT122	0	0	0	0	0.0666667	0.0526316	0.384615	0.555556	0.111111	0	0.166667		yes	yes	yes	yes		0.032153	0.0388164	0.0612836
chr1-37865889-37866458	ENST00000373024-INPP5B	0.030303	0	0.037037	0	0.0857143	0.0625	0.6	0.25	0.4	0	1		yes	yes	yes	yes		0.00640605	0.00887931	0.0123655
chr11-117411918-117412071	ENST00000278935-CEP164	0.0434783	0.04	0	0	0	0.133333	0.586207	0.4	0.8	0	0.666667		yes	yes	yes	yes		0.00217316	0.00339739	0.0039494
chr3-49700710-49701490	ENST00000327697-RNF123	0	0.130435	0	0.166667	0.0638298	0.0454545	0.619048	0.714286	0.703704	0	0.8		yes	yes	yes	yes		3.47417e-05	5.06999e-05	8.00555e-05
chr1-226361542-226361968	ENST00000366794-PARP1	0.0408163	0.0103093	0.0434783	0	0.00421941	0.00518135	0.253731	0.201923	0.324324	0	0.538462		yes	yes	yes	yes		0.000272141	0.00068615	0.000359415
chr8-25389233-25390205	ENST00000276440-DOCK5	0	0.0243902	0.0909091	0.05	0.037037	0.0107527	0.333333	0	0.636364	0	0.649123		yes	yes	yes	yes		0.172398	0.226008	0.215415
chr19-46383879-46384803	ENST00000012443-PPP5C	0.0153846	0.012987	0	0	0.0535714	0.0140845	0.703704	0.418182	0.298246	0	0.133333		yes	yes	yes	yes		0.0053066	0.00810032	0.00928229
chr5-77459125-77463094	ENST00000296679-WDR41	0.0869565	0.0188679	0.0588235	0.0126582	0	0	0.285714	0.157895	0.5	0	0.741935		yes	yes	yes	yes		0.0201834	0.0467471	0.0226567
chrX-96937352-96939265	ENST00000324765-DIAPH2	0.0526316	0.0377358	0.0175439	0.0454545	0	0	0.111111	0.5	0.546667	0	0.463415		yes	yes	yes	yes		0.0294705	0.0494299	0.0395345
chr19-36143129-36145805	ENST00000246533-CAPNS1	0.00823045	0.00860585	0.00406504	0.00579374	0.00314795	0.00118343	0.0709877	0.0212766	0.0272953	0	0.0833333		yes	yes	yes	yes		0.0555069	0.0956459	0.0672538
chrX-123638124-123638933	ENST00000245838-THOC2	0.0877193	0.042735	0.0909091	0.0638298	0	0	0.1	1	0.386364	0	0.76		yes	yes	yes	yes		0.134992	0.209186	0.15416
chr19-17274186-17275800	ENST00000598188-BABAM1	0.0169492	0.0285714	0.0684932	0.046875	0.0393701	0.0262172	0.0545455	0.0377358	0.122807	0	0.37931		no	no	yes	yes		0.363144	0.429045	0.419432
chr22-50266306-50266539	ENST00000330651-MAPK11	0	0	0.333333	0	1	0.2	1	0.666667	0.777778	0	1		yes	yes	yes	yes		0.11027	0.09721	0.356974
chr22-19898131-19899048	ENST00000400521-TXNRD2	0.111111	0.0909091	0	0	0.027027	0.0212766	0.653333	0.282051	0.555556	0	0.6		yes	yes	yes	yes		0.00432955	0.00959995	0.00557538
chr11-65209388-65209848	ENST00000533820-CAPN1	0.0649351	0.00917431	0.0144928	0.0265487	0.0747664	0.0610687	0.327869	0.251185	0.179487	0	0.259259		yes	yes	yes	yes		0.00250654	0.00323301	0.00580142
chr18-31916447-31917577	ENST00000283351-TRAPPC8	0.0793651	0.0608696	0.0188679	0.0196078	0	0.0434783	0.125	0	0.35	0	0.454545		yes	yes	yes	yes		0.314371	0.479239	0.313703
chr1-245858671-245863798	ENST00000490107-SMYD3	0	0.0434783	0.176471	0	0	0	0.428571	0.428571	0.473684	0	0.6		yes	yes	yes	yes		0.000133272	0.000429135	0.000155739
chr15-42409996-42410427	ENST00000397163-CAPN3	0.12	0.0666667	0	0.0454545	0.105882	0.0243902	0.828571	0.791667	0.666667	0	0.428571		yes	yes	yes	yes		1.55219e-05	2.85726e-05	2.77237e-05
chr22-29804831-29806215	ENST00000307790-ASCC2	0.0666667	0.037037	0.0204082	0	0.00319489	0.0177515	0.258278	0.333333	0.642857	0	0.259259		yes	yes	yes	yes		0.0104348	0.0204451	0.0137673
chrX-136016759-136022585	ENST00000370695-SLC9A6	0.0769231	0.0454545	0.0638298	0.0285714	0	0	0.2	0	0.207547	0	0.347826		yes	yes	yes	yes		0.16045	0.442797	0.143175
chr20-2862935-2863064	ENST00000380445-VPS16	0.0434783	0.030303	0.25	0.0344828	0.142857	0.160494	0.724138	0.481481	0.257143	0	0.538462		yes	yes	yes	yes		0.0404088	0.0576688	0.0603439
chr15-40295061-40295200	ENST00000260402-PLCB2	0.0469799	0.09375	0.115385	0.0550459	0.205082	0.169312	0.635762	0.630435	0.325	0	0.421687		yes	yes	yes	yes		0.00600038	0.00731869	0.0140441
chr1-211966499-211967877	ENST00000366994-INTS7	0.142857	0	0.176471	0.142857	0	0	1	0	0.727273	0	0.428571		yes	yes	yes	yes		0.148427	0.226548	0.168551
chr1-147294518-147295430	ENST00000369258-CHD1L	0.0434783	0.0344828	0	0.0769231	0	0	0.222222	0.315789	0.351351	0	0.103448		yes	yes	yes	yes		0.000650373	0.00113101	0.00112327
chr4-106095642-106116202	ENST00000394708-TBCK	0.227273	0.1875	0.428571	0.111111	0.04	0	0.5	0.25	0.705882	0	1		no	yes	yes	yes		0.0380499	0.310596	0.0319397
chr16-19608275-19608973	ENST00000251143-VPS35L	0.0740741	0.152542	0.142857	0	0	0	0.2	0	0.277778	0	0.375		no	yes	yes	yes		0.13797	0.868399	0.13883
chr19-38420971-38421094	ENST00000615439-RASGRP4	1	0	0	1	1	1	1	1	1	0	1		yes	no	yes	yes		0.0787172	0.108867	1
chr6-143432612-143433830	ENST00000237283-ADAT2	0.2	0.230769	0.181818	0.230769	0	0	0.0769231	1	0.75	0	0.272727		yes	yes	no	yes		0.136925	0.269964	0.136168
chr8-143613296-143613523	ENST00000425753-TSTA3	0	0.0666667	0.153846	0.0212766	0.0659341	0.134615	0.137405	0.15443	0.111111	0	0.0769231		no	no	no	yes		0.381353	0.440231	0.444783
chr12-1795382-1795667	ENST00000382722-CACNA2D4	1	1	1	1	1	1	1	1	1	0	1		no	no	no	yes		NaN	1	1
chr3-143574194-143578584	ENST00000316549-SLC9A9	1	1	0.285714	1	1	0	1	1	0.411765	0	0.04		no	no	no	yes		0.931378	0.992955	0.928137
chr17-75556144-75558154	ENST00000392550-LLGL2	0.1	0.1	0.125	0.166667	0.027027	0.0769231	0.352941	0.5	0.333333	0	0		yes	yes	no	no		0.00236222	0.00466483	0.00342655
chr21-5117232-5118690	ENST00000620528-GATD3B	1	0	0	0	0	1	1	1	1	0	0		yes	yes	no	no		0.216	0.26935	0.26935
chr7-151054466-151055026	ENST00000485972-CDK5	0	0	1	0	1	0	1	1	1	0	0		yes	yes	no	no		0.216	0.26935	0.26935
chr7-38771255-38772521	ENST00000310301-VPS41	0.0434783	0.057971	0.047619	0.015625	0.0243902	0	0	0	0.0277778	0	0		no	no	no	no		0.0135702	0.0172137	0.916358
chr17-81683595-81683692	ENST00000397498-ARL16	0	0	1	1	1	1	1	1	0	0	0		yes	no	no	no		0.296296	0.679289	0.679289
chr19-1120024-1122138	ENST00000361757-SBNO2	0	0.115385	0	0.0947368	0.107438	0.0982659	0.591837	0.368421	0.389831	0.030303	0.391304		yes	yes	yes	yes		0.00162179	0.00193012	0.00443954
chr8-94876286-94876445	ENST00000523731-INTS8	0.0491803	0.0204082	0.0153846	0.0149254	0	0.0263158	0.3	0.225806	0.2	0.027027	0.333333		yes	yes	yes	yes		0.000231329	0.000495853	0.000343796
chr11-64261666-64261951	ENST00000540288-PLCB3	0.0909091	0.0909091	0	0.0769231	0.142857	0.0714286	0.826087	0.384615	0.25	0.04	0.478261		yes	yes	yes	yes		0.0475375	0.0592166	0.0811289
chr21-44079705-44080014	ENST00000291574-TRAPPC10	0.0384615	0.0588235	0.0461538	0.0486486	0	0.0243902	0.6	0.4	0.38	0.0212766	0.25		yes	yes	yes	yes		0.000497214	0.00101442	0.000751416
chr12-122848095-122848465	ENST00000253083-HIP1R	0.130435	0.102564	0.16	0.2	0.142857	0.172414	0.777778	0.428571	0.617021	0.0447761	0.513514		yes	yes	yes	yes		0.00236123	0.00322266	0.00505363
chr6-138788389-138792748	ENST00000332797-CCDC28A	0.176471	0.166667	0.15	0.151515	0.0784314	0.037037	0.4375	0.421053	0.555556	0.0508475	0.555556		yes	yes	yes	yes		0.00030888	0.00112118	0.000336555
chr1-246631925-246633923	ENST00000366513-CNST	0.0503597	0.025641	0.125	0.0542636	0.0588235	0.0666667	0.142857	0	0.492063	0.0512821	0.482759		yes	yes	yes	yes		0.425732	0.502028	0.472326
chr16-1655301-1655876	ENST00000397412-CRAMP1	0.166667	0.0588235	0.5	0.0666667	0	0	0.777778	0	0.714286	0.111111	1		yes	yes	yes	yes		0.202057	0.545964	0.18033
chr11-74028399-74033350	ENST00000334126-C2CD3	0.157895	0.333333	0.529412	0	0.04	0	0.555556	0.6	0.625	0.111111	1		no	yes	yes	yes		0.00196063	0.0680978	0.00158794
chr18-198133-199201	ENST00000261601-USP14	0.172414	0.117647	0.142857	0.0740741	0.0243902	0	0.407407	0.222222	0.512821	0.0786517	0.692308		yes	yes	yes	yes		0.00811003	0.0400069	0.00729201
chr20-20412149-20472828	ENST00000202677-RALGAPA2	0.135135	0.111111	0.12	0.15	0	0.025641	0.230769	1	0.705882	0.0588235	0.5		yes	yes	yes	yes		0.0377945	0.0697857	0.0457741
chr19-8554744-8555658	ENST00000644032-MYO1F	0.060686	0.0533049	0.0220994	0.0350631	0.0936491	0.0937258	0.625397	0.612903	0.241379	0.0447761	0.333333		yes	yes	yes	yes		0.00885453	0.0122624	0.016571
chr7-73510853-73521826	ENST00000339594-BAZ1B	0.0638298	0.0410959	0.047619	0.037037	0	0.0344828	0.333333	0.333333	0.6	0.0740741	0.55102		yes	yes	yes	yes		0.0027631	0.00555816	0.00391621
chr11-73677963-73679653	ENST00000310653-RAB6A	0.0208333	0.0163934	0.00990099	0	0	0.008	0.305556	0.263158	0.35	0.047619	0.352941		yes	yes	yes	yes		9.87364e-06	2.05302e-05	1.58981e-05
chr2-134919013-134919809	ENST00000264157-CCNT2	0.123288	0.107143	0.088	0.113043	0	0	0.571429	0.333333	0.81295	0.12069	0.876289		yes	yes	yes	yes		0.0075641	0.0172856	0.00922126
chr10-98422514-98423602	ENST00000325103-HPS1	0.181818	0.12	0.0666667	0.0909091	0.0617284	0.0828729	0.583333	0.518519	0.695652	0.0769231	0.542857		yes	yes	yes	yes		8.6787e-05	0.000203863	0.000123095
chr21-36344708-36344911	ENST00000400485-MORC3	0.254902	0.166667	0.139785	0.191176	0.12	0.0526316	0.511111	0.529412	0.721311	0.0983607	0.657143		yes	yes	yes	yes		0.00110259	0.00297713	0.00134128
chr12-113304386-113306494	ENST00000552014-SLC8B1	0.125	0.0810811	0.263158	0.0666667	0.02	0.0588235	0.291139	0.164179	0.571429	0.0909091	0.6		yes	yes	yes	yes		0.0880295	0.276306	0.078707
chr8-119788905-119789591	ENST00000378164-TAF2	0.0285714	0.0537634	0.032967	0.0784314	0	0	0	0	0.486486	0.0645161	0.422222		yes	yes	yes	yes		0.565426	0.647757	0.59618
chr22-31105287-31105657	ENST00000402395-SELENOM	0.151515	0.105263	0.130435	0	0.0212766	0	0.5	0.212121	0.142857	0.0769231	0.5		yes	yes	yes	yes		0.0574061	0.270055	0.0490878
chr8-41506013-41507058	ENST00000357743-GOLGA7	0.0340136	0.0872483	0.0588235	0.0810811	0.0545455	0.0442478	0.489362	0.25	0.351852	0.0391061	0.25		yes	yes	yes	yes		0.00297595	0.00495962	0.00495391
chr4-176322244-176324180	ENST00000503362-SPCS3	0.134503	0.106796	0.186603	0.0960854	0.0185185	0	0.131579	0.156627	0.457627	0.0634921	0.385827		no	yes	yes	yes		0.147304	0.513014	0.129201
chr8-55811098-55813039	ENST00000260129-TGS1	0.2	0.0697674	0.411765	0.16129	0	0	0.4	0.538462	0.481481	0.0714286	0.416667		yes	yes	no	yes		0.0147368	0.100919	0.0123642
chr13-51719349-51727677	ENST00000298125-WDFY2	0.08	0.0882353	0.157895	0.137931	0.0625	0.0434783	0.272727	0.111111	0.518519	0.117647	0.68		yes	yes	yes	yes		0.140296	0.221183	0.15728
chr5-112985987-112992120	ENST00000389063-DCP2	0.0704225	0.0424242	0.102941	0.0769231	0.0666667	0.0526316	0.428571	0.285714	0.521739	0.075	0.428571		yes	yes	yes	yes		0.00148852	0.00266037	0.00241131
chr1-84490473-84495372	ENST00000370654-RPF1	0.131579	0.0909091	0.0588235	0.126904	0.027027	0	0.195652	0.135593	0.27027	0.0326797	0.184466		yes	yes	no	yes		0.0500912	0.144886	0.0474464
chrX-136033494-136040075	ENST00000370695-SLC9A6	0.0434783	0.111111	0	0.027027	0	0	0.2	1	0.275862	0.0714286	0.4		yes	yes	yes	yes		0.110934	0.170539	0.131752
chr16-83808747-83809304	ENST00000433866-HSBP1	0	0.026738	0.0645161	0.0341463	0.025641	0.00512821	0.197279	0.132231	0.166667	0.0526316	0.294118		yes	yes	yes	yes		0.00122245	0.00248632	0.00178907
chr19-8466389-8467534	ENST00000325495-HNRNPM	0.0954774	0.115789	0.208556	0.106195	0.0139535	0.0071599	0.222973	0.111111	0.434599	0.123894	0.678832		no	yes	yes	yes		0.121273	0.424332	0.105917
chr16-67877407-67877508	ENST00000358933-EDC4	0.0454545	0	0.0909091	0.106383	0.142857	0.0857143	0.6	0.428571	0.310345	0.0645161	0.352941		yes	yes	yes	yes		0.00325922	0.00373511	0.00905449
chr13-41318911-41320666	ENST00000379406-NAA16	0.22449	0.213483	0.375	0.294118	0	0	0.818182	0	0.965517	0.166667	0.910112		yes	yes	yes	yes		0.235347	0.476141	0.218975
chr19-38624198-38626027	ENST00000248342-EIF3K	0.0020284	0.00429185	0.00195695	0.00307692	0.00550459	0.0020284	0.126394	0.0463215	0.0170068	0.00483092	0.0251572		yes	yes	yes	yes		0.10425	0.137924	0.143144
chr1-32224122-32224409	ENST00000373586-EIF3I	0.0461538	0.0444444	0.0782609	0.081761	0.0140845	0.00813008	0.226667	0.0714286	0.150259	0.0718954	0.372881		yes	yes	yes	yes		0.0737339	0.149453	0.0779759
chr9-4834266-4841231	ENST00000381750-RCL1	0.28	0.148148	0.0526316	0.08	0	0	0.333333	0.333333	0.421053	0.135135	0.7		yes	yes	yes	yes		0.00502345	0.0413863	0.00419549
chr7-129880972-129952502	ENST00000355621-UBE2H	0.209302	0.2	0.0714286	0.15	0.025641	0	0.32	0.466667	0.413793	0.145299	0.75		yes	yes	yes	yes		0.00428127	0.0208567	0.00394281
chr15-48158225-48158768	ENST00000324324-MYEF2	0.0666667	0.166667	0	0	0	0	0	0	0.4	0.0666667	0.333333		no	yes	yes	yes		0.546793	0.883242	0.52093
chr16-88647176-88648044	ENST00000261623-CYBA	0.0140127	0.00736377	0.00765306	0.00476515	0.0200174	0.0159223	0.2515	0.17245	0.0892236	0.0167598	0.0825688		yes	yes	yes	yes		0.00894287	0.0135129	0.0150941
chr14-99492875-99493513	ENST00000389879-CCNK	0.137255	0.291139	0.365854	0.164557	0.0192308	0.0149254	0.209302	0.285714	0.512195	0.105691	0.512195		no	yes	no	yes		0.0841266	0.769707	0.0816704
chr1-186388549-186389587	ENST00000287859-ODR4	0.185185	0.04	0.155556	0.290323	0.142857	0	0	0	0.647059	0.103448	0.5		no	no	yes	yes		0.889403	0.89127	0.927967
chr11-86255288-86256386	ENST00000351625-EED	0.16129	0.226667	0.142857	0.255814	0.0285714	0	0.513514	0.290323	0.605634	0.150685	0.724138		yes	yes	yes	yes		0.0246685	0.0664377	0.0253307
chr3-13378981-13379562	ENST00000254508-NUP210	0.0542636	0.0289855	0.0229008	0.030303	0.00934579	0	0.269231	0	0.348837	0.0833333	0.4		yes	yes	yes	yes		0.128054	0.201661	0.145876
chr19-45634472-45638504	ENST00000587152-EML2	0.0222222	0.0153846	0.0491803	0.0175439	0.015873	0.0263158	0.272727	0.636364	0.517241	0.212121	1		yes	yes	yes	yes		0.0030964	0.00541703	0.00490613
chr1-26850607-26851128	ENST00000374142-ZDHHC18	0.142857	0.08	0.176471	0.121951	0.119403	0.0868687	0.584416	0.352941	0.32	0.150685	0.705882		yes	yes	yes	yes		0.00912076	0.0176179	0.0122962
chr12-53296276-53297849	ENST00000551018-PFDN5	0.0108303	0.00676437	0.00694444	0.019979	0.0386667	0.0454218	0.10219	0.0470219	0.0535714	0.0268336	0.125265		yes	no	yes	yes		0.0244728	0.0204446	0.166402
chr10-35063063-35071198	ENST00000421317-CUL2	0.0196078	0.0120482	0.04	0.0638298	0	0	0.142857	0.111111	0.438202	0.0724638	0.333333		yes	yes	yes	yes		0.0854401	0.119585	0.115097
chrX-120546617-120547135	ENST00000404115-CUL4B	0.037037	0.0526316	0.0149254	0.0163934	0	0.0204082	0.2	1	0.349398	0.105263	0.481481		yes	yes	yes	yes		0.0779117	0.116166	0.100635
chr5-170050398-170055304	ENST00000256935-DOCK2	0.146067	0.109756	0.112033	0.0920245	0.00983607	0.0184502	0.236515	0.196429	0.416667	0.125	0.562189		yes	yes	yes	yes		0.0178356	0.0817185	0.0158378
chr9-34613872-34614041	ENST00000259632-DCTN3	0.15	0.129032	0.155556	0.128205	0.0909091	0.114504	0.548872	0.555556	0.617647	0.157895	0.703704		yes	yes	yes	yes		9.59567e-07	2.30776e-06	1.50977e-06
chr22-36320897-36321757	ENST00000216181-MYH9	0.0135635	0.0153846	0.010101	0.00696517	0.0148699	0.00749064	0.204611	0.107143	0.0963665	0.071161	0.316726		yes	yes	yes	yes		0.00657008	0.0113049	0.0100122
chr17-81237072-81237386	ENST00000300714-TEPSIN	0.222222	0.162791	0.310345	0.368421	0.263158	0.337079	0.827338	0.684211	0.837838	0.176471	0.777778		yes	yes	yes	yes		0.000183848	0.000214592	0.000586578
chr19-18853351-18854600	ENST00000599848-UPF1	0.230769	0	0.047619	0.1	0.0718232	0.0678733	0.471429	0.314286	0.578947	0.133333	0.581395		yes	yes	yes	yes		0.00738057	0.0129071	0.0109804
chr16-46681501-46682078	ENST00000299138-VPS35	0.0533333	0.0545455	0.023622	0.034965	0.0169492	0.00699301	0.190476	0.411765	0.333333	0.132075	0.571429		yes	yes	yes	yes		0.00288387	0.00606262	0.00394498
chr1-246887358-246888176	ENST00000326225-AHCTF1	0.428571	0.323529	0.384615	0.473684	0	0.230769	1	0	0.791304	0.176471	0.756522		no	yes	no	yes		0.459374	0.718327	0.434052
chr11-66338786-66340120	ENST00000425825-BRMS1	0.08	0.0212766	0.0222222	0.027027	0.0689655	0.0428571	0.373134	0.241379	0.157895	0.0689655	0.294118		yes	yes	yes	yes		0.0115636	0.0172999	0.0192259
chr12-122138939-122140953	ENST00000319080-MLXIP	0.466667	0.238095	0.181818	0.2	0.027027	0	0.673469	0.529412	0.692308	0.111111	0.473684		yes	yes	no	yes		0.00357585	0.0311191	0.00298152
chr5-37363985-37364246	ENST00000231498-NUP155	0.111111	0.166667	0.147541	0.111111	0.142857	0	0.6	0.333333	0.75	0.15	0.636364		yes	yes	yes	yes		0.0080743	0.0178878	0.00999054
chr3-32534647-32537010	ENST00000273130-DYNC1LI1	0	0.0333333	0.0566038	0.0561798	0	0.0153846	0.222222	0.208333	0.203883	0.1	0.419355		yes	yes	yes	yes		0.000115225	0.000225947	0.000187373
chr1-89117774-89120178	ENST00000370466-GBP2	0.0655738	0.0682731	0.0877193	0.0543933	0.0439883	0.037037	0.1625	0.0887574	0.275495	0.092233	0.385787		yes	yes	yes	yes		0.060008	0.137579	0.0611536
chr7-135207203-135208790	ENST00000354475-WDR91	0.333333	0.481481	0.222222	0.259259	0.05	0	0.368421	0.666667	0.714286	0.166667	0.69697		no	yes	yes	yes		0.0246704	0.221359	0.0204429
chr15-66502751-66503057	ENST00000307961-RPL4	0.0121643	0.00974729	0.0154968	0.0122171	0.00298359	0.001396	0.0445714	0.0436316	0.0882675	0.0156152	0.0647773		yes	yes	yes	yes		0.010046	0.0225751	0.0121277
chr3-45714080-45719499	ENST00000389061-SACM1L	0.207547	0.0649351	0.0789474	0.164557	0	0.0566038	0.1875	0.2	0.851852	0.2	0.826087		yes	yes	yes	yes		0.222829	0.322906	0.243591
chr18-23524175-23524428	ENST00000269221-RMC1	0.304348	0.238095	0.245283	0.285714	0.0909091	0.0315789	0.672727	0.435897	0.611111	0.170732	0.7		yes	yes	yes	yes		0.00616743	0.027383	0.00574871
chr5-140659835-140660114	ENST00000417647-IK	0.0779221	0.0786517	0.039604	0.046729	0.0483461	0.0411765	0.354167	0.180645	0.292035	0.0960452	0.391892		yes	yes	yes	yes		0.00301848	0.00641072	0.00408843
chr17-32350327-32351785	ENST00000394670-ZNF207	0.122507	0.110169	0.128767	0.120536	0	0.00529101	0.236641	0.129032	0.510588	0.137864	0.558753		yes	yes	yes	yes		0.103422	0.264537	0.0962439
chr22-23838446-23838563	ENST00000406855-DERL3	0.333333	0.25	0	0	0.28	0.0322581	0.5	0.153846	0.6	0.25	1		yes	yes	yes	yes		0.195626	0.380814	0.187553
chr12-68689054-68689532	ENST00000229179-NUP107	0.04	0	0.0153846	0.037037	0	0	0.047619	0	0.169811	0.0833333	0.333333		yes	yes	yes	yes		0.37652	0.474927	0.407419
chr5-10402140-10402383	ENST00000274140-MARCH6	0.33913	0.305556	0.263158	0.210084	0.0294118	0.0133333	0.510204	0.571429	0.730496	0.16388	0.65445		no	yes	yes	yes		0.00148486	0.0178628	0.00121007
chr4-139336953-139340911	ENST00000296543-NAA15	0.078125	0.0714286	0.0363636	0.0862069	0	0	0.0526316	0	0.492754	0.0873786	0.348315		yes	yes	yes	yes		0.505664	0.648146	0.507723
chr16-2561909-2565552	ENST00000342085-PDPK1	0	0.5	0	0	0.2	0	1	0	0	0.2	0.785714		yes	yes	yes	yes		0.699316	0.855544	0.6812
chr12-76828491-76841981	ENST00000426126-ZDHHC17	0.142857	0.0526316	0.206897	0.162791	0	0.0526316	0.333333	1	0.658537	0.153846	0.6		yes	yes	yes	yes		0.0221525	0.0430108	0.0274639
chr12-48714525-48716514	ENST00000261900-CCNT1	0.102564	0.0714286	0.218182	0.15	0	0	1	0	0.478261	0.106383	0.411765		yes	yes	yes	yes		0.229758	0.357223	0.23896
chr5-1052452-1053348	ENST00000264930-SLC12A7	0	0.047619	0.111111	0	0.044586	0.0588235	0.642857	0.606557	0.5	0.111111	0.428571		yes	yes	yes	yes		3.21218e-05	6.41101e-05	5.26496e-05
chr8-53984518-53986968	ENST00000521604-TCEA1	1	0.0945274	0.12782	0.0807453	0	0.0153846	0.0344828	0	1	0.148148	0.565217		no	yes	no	yes		0.569437	0.983628	0.679576
chr16-30980195-30980484	ENST00000262519-SETD1A	0.2	0	0.25	0.555556	0.121951	0.05	0.483871	0.846154	0.538462	0.230769	0.866667		yes	yes	yes	yes		0.0684873	0.0718532	0.143371
chr7-135645019-135645467	ENST00000285968-NUP205	0.025641	0.135135	0.0384615	0.0952381	0.0625	0	0.492537	0.188406	0.518072	0.0769231	0.285714		yes	yes	yes	yes		0.0164925	0.0278651	0.0234704
chr12-123328028-123328733	ENST00000420886-SBNO1	0.0789474	0.0714286	0.137931	0.13253	0	0	0.142857	0	0.555556	0.130435	0.483871		yes	yes	yes	yes		0.439733	0.623473	0.430598
chr4-56490646-56491430	ENST00000642900-SRP72	0.0972222	0.0892857	0.112583	0.0916667	0	0	0.20339	0.0990991	0.5	0.147287	0.541284		yes	yes	yes	yes		0.132007	0.295424	0.125462
chr12-96909896-96912722	ENST00000557644-NEDD1	0.259259	0.189873	0.2	0.146067	0	0	0	0	0.535714	0.154472	0.567568		no	yes	yes	yes		0.546961	0.966726	0.686337
chr4-16186879-16188219	ENST00000405303-TAPT1	0.0952381	0.0555556	0.25	0.137931	0.0344828	0	0.2	0	0.533333	0.102564	0.363636		no	yes	yes	yes		0.454806	0.721603	0.428712
chr10-93694938-93698135	ENST00000359204-FRA10AC1	0.130435	0.0810811	0.173913	0.0666667	0	0.0285714	0.512195	0.333333	0.703704	0.142857	0.5		yes	yes	yes	yes		0.00409261	0.0127943	0.00438823
chr20-64069822-64070259	ENST00000343484-TCEA2	0.0526316	0.2	0.333333	0.142857	0.414634	0.235294	0.764706	0.68	1	0.2	0.7		yes	yes	yes	yes		0.00416055	0.00530791	0.00939079
chr13-98012343-98014041	ENST00000261574-IPO5	0.0958904	0.106796	0.0315789	0.140187	0	0.0169492	0.407407	0.176471	0.428571	0.0967742	0.333333		yes	yes	yes	yes		0.0188546	0.0357201	0.0241674
chr19-13149594-13149727	ENST00000587230-STX10	0.0882353	0.0679612	0.0188679	0.0171429	0.0326797	0.0571429	0.438692	0.157025	0.280702	0.0434783	0.147059		yes	yes	yes	yes		0.0182466	0.0345164	0.0234888
chr11-62609133-62609353	ENST00000529309-EML3	0.222222	0.314286	0.16	0.282051	0.328814	0.328244	0.723077	0.746479	0.833333	0.297297	1		yes	yes	yes	yes		5.89169e-05	7.1308e-05	0.000181399
chr8-19844239-19845703	ENST00000397977-INTS10	0.130435	0.209302	0.142857	0.115789	0.05	0.0625	0.627907	0.317073	0.731343	0.117647	0.393939		yes	yes	yes	yes		0.00788339	0.0211229	0.00877605
chr2-130172678-130172786	ENST00000409031-SMPD4	0.128205	0.306122	0.173913	0.0447761	0	0	0.515152	0.176471	0.414634	0.238095	0.794872		no	yes	yes	yes		0.0258401	0.256232	0.0214914
chr1-40408739-40409756	ENST00000372718-SMAP2	0.0714286	0.0685413	0.0358974	0.0418006	0.0682927	0.0714286	0.41875	0.248227	0.424	0.0898551	0.299703		yes	yes	yes	yes		0.00110269	0.00185855	0.00192003
chr7-75882237-75883697	ENST00000006777-RHBDD2	0.352941	0.266667	0.157895	0.104478	0.097561	0.131579	0.538462	0.6875	0.555556	0.218182	0.714286		yes	yes	yes	yes		0.000564903	0.00357919	0.000511371
chr3-113781179-113784223	ENST00000273398-ATP6V1A	0.0625	0.0299401	0.0117647	0.0655738	0	0.0175439	0.217391	0.272727	0.358491	0.176471	0.575758		yes	yes	yes	yes		0.000934992	0.00173444	0.0014962
chr19-9828875-9829964	ENST00000358666-UBL5	0.0392157	0.0580645	0.045045	0.0165746	0.0572687	0.0393701	0.308057	0.127168	0.157509	0.11215	0.358779		yes	yes	yes	yes		0.02467	0.0424528	0.0330884
chr1-44644795-44644994	ENST00000355387-RNF220	0.13253	0.046729	0.0731707	0.037037	0.0142857	0.0285714	0.339623	0.166667	0.247525	0.0877193	0.28		yes	yes	yes	yes		0.00680616	0.0255788	0.00664526
chr3-48689714-48691306	ENST00000328631-IP6K2	0.151515	0.142857	0.170732	0.0956522	0.0866142	0.06	0.389831	0.228571	0.669725	0.159664	0.5		yes	yes	yes	yes		0.0367371	0.0906947	0.0379295
chr3-51414044-51414623	ENST00000423656-DCAF1	0.037037	0.0769231	0.1	0.0714286	0	0	0.454545	0.125	0.28	0.142857	0.444444		yes	yes	yes	yes		0.0383094	0.0854261	0.0413815
chr22-21806040-21807663	ENST00000215832-MAPK1	0.0234375	0.0383632	0.0243902	0.0111359	0.012987	0.035461	0.393103	0.346939	0.489231	0.116883	0.360656		yes	yes	yes	yes		4.5981e-05	8.83998e-05	7.74751e-05
chr7-105160614-105167376	ENST00000393651-SRPK2	0	0.0515464	0.02	0.0574713	0	0	0.225806	0.5	0.511628	0.0952381	0.291667		yes	yes	yes	yes		0.00369102	0.00628672	0.00592815
chr6-131593172-131594098	ENST00000368068-MED23	0.117647	0.395349	0.25	0.244444	0	0.0175439	0.6	0.428571	0.701149	0.24	0.733333		yes	yes	yes	yes		0.0129118	0.0642356	0.0114056
chr12-6577918-6578028	ENST00000544040-CHD4	0.219178	0.170068	0.267857	0.293333	0.0396476	0.0306122	0.495575	0.307263	0.671642	0.29	0.879699		yes	yes	yes	yes		0.0405891	0.115487	0.0392718
chr17-5481390-5482808	ENST00000158771-DERL2	0.210526	0.243243	0.111111	0.0847458	0.0508475	0.030303	0.52381	0.317073	0.605263	0.228571	0.692308		yes	yes	yes	yes		0.00421646	0.0221157	0.00381573
chr20-20022481-20025676	ENST00000334982-NAA20	0.0416667	0.1	0.1875	0.0434783	0.0232558	0.030303	0.352941	0.0810811	0.354839	0.257143	0.777778		yes	yes	yes	yes		0.075721	0.227906	0.0689232
chr15-44657297-44659078	ENST00000261866-SPG11	0.160714	0.169492	0.137255	0.267327	0.142857	0.047619	1	1	0.692308	0.285714	0.862069		yes	yes	yes	yes		0.000400939	0.000709562	0.000692975
chr6-159784848-159785385	ENST00000321394-TCP1	0.0933333	0.0683761	0.0843373	0.113725	0.0348837	0.0167598	0.167883	0.0542636	0.244813	0.137725	0.414634		no	yes	yes	yes		0.212118	0.387229	0.206482
chr11-698889-700141	ENST00000397510-TMEM80	0.3	0.222222	0.2	0.181818	0.0707071	0.102804	0.257143	0.368421	0.8	0.333333	1		no	yes	yes	yes		0.105366	0.289012	0.0960934
chr16-27773210-27774944	ENST00000261588-KIAA0556	0.333333	0.818182	0.666667	0.5	0.565217	0.6	0.733333	1	1	0.2	0.6		no	no	no	yes		0.0858826	0.152806	0.0959241
chr9-124869440-124873691	ENST00000353214-ARPC5L	0.411765	0.207547	0.411765	0.333333	0.083871	0.0482759	0.440559	0.206897	0.914894	0.320755	0.947368		no	yes	yes	yes		0.245805	0.650853	0.221177
chr5-140679128-140679787	ENST00000504156-HARS	0.0410959	0	0.104478	0.0731707	0.0377358	0.0652174	0.230769	0.142857	0.25	0.272727	0.789474		yes	yes	yes	yes		0.00937475	0.0129687	0.0174642
chr4-75799733-75800350	ENST00000264904-USO1	0.153846	0.0933333	0.0612245	0.192308	0.142857	0.0434783	0.666667	0.6	0.641791	0.333333	0.952381		yes	yes	yes	yes		3.36533e-05	5.35964e-05	6.94027e-05
chr10-91996571-91997602	ENST00000265990-BTAF1	0.0816327	0.0691824	0.0596026	0.128713	0.0666667	0	0.384615	0.333333	0.569767	0.197279	0.563636		yes	yes	yes	yes		0.00225398	0.00392409	0.00365847
chr20-20045487-20047764	ENST00000377340-CRNKL1	0.222222	0.0847458	0.344828	0.2	0.0294118	0.0384615	0.395349	0.333333	0.735849	0.234043	0.666667		yes	yes	yes	yes		0.0506863	0.164597	0.0463815
chr1-58690418-58692860	gene	0.0625	0.395349	0.223881	0.1	0	0	0.2	0	0.3125	0.157895	0.448276		no	yes	no	yes		0.278073	0.871575	0.479259
chr15-34233973-34235180	ENST00000354181-SLC12A6	0.188406	0.272727	0.121951	0.148515	0.128205	0.144509	0.714286	0.846154	0.505882	0.266667	0.756098		yes	yes	yes	yes		0.00148167	0.00337786	0.00197798
chr17-7908511-7908696	ENST00000380358-CHD3	0.0273973	0.034965	0.00826446	0.0204082	0.0366972	0.0325581	0.224806	0.131579	0.235294	0.0408163	0.114754		yes	yes	yes	yes		0.00125676	0.00195391	0.00237269
chr4-121813381-121813865	ENST00000379663-EXOSC9	0.239437	0.245614	0.195876	0.194444	0.0117647	0.00900901	0.254902	0.0422535	0.571429	0.188679	0.517241		no	yes	yes	yes		0.324759	0.89158	0.314346
chr19-1218501-1219323	ENST00000326873-STK11	0.0344828	0.0217391	0.037037	0.0574713	0.0291262	0.0598291	0.453608	0.577778	0.295455	0.0967742	0.263158		yes	yes	yes	yes		0.00139324	0.00212631	0.00267262
chrX-21992713-21994311	ENST00000404933-SMS	0.0434783	0.0689655	0.0222222	0.0540541	0.0217391	0.0123457	0.107692	0.113043	0.166667	0.0588235	0.157895		yes	yes	yes	yes		0.00738154	0.0185317	0.00853589
chr10-97437276-97437699	ENST00000370902-EXOSC1	0.152542	0.0517241	0.0833333	0.0485437	0.163934	0.0588235	0.307692	0.2	0.333333	0.24	0.642857		yes	yes	yes	yes		0.0157906	0.0260665	0.0230446
chr7-88210131-88210881	ENST00000265729-SRI	0.0580645	0.0806452	0.117647	0.056	0.0376569	0.0228311	0.470588	0.201681	0.52795	0.255814	0.677419		yes	yes	yes	yes		0.00979095	0.0219742	0.0118514
chr22-19465275-19467872	ENST00000263202-UFD1	0.115044	0.0857143	0.0886076	0.062069	0.0508475	0.100592	0.471698	0.452991	0.454545	0.117647	0.309524		yes	yes	yes	yes		3.96802e-07	9.90905e-07	7.01509e-07
chr10-87864549-87894024	ENST00000371953-PTEN	0.190141	0.194366	0.181818	0.153247	0.0606061	0.0280374	0.217391	0.241379	0.596899	0.236948	0.622951		no	yes	yes	yes		0.103218	0.332718	0.0912346
chr6-33269558-33269743	ENST00000445902-VPS52	0.16129	0.2	0.157895	0.0857143	0.05	0.05	0.130435	0.333333	0.238095	0.176471	0.461538		no	yes	yes	yes		0.0361382	0.486986	0.0320069
chr22-31575393-31578381	ENST00000400288-SFI1	0.25	0.142857	0.153846	0.139241	0.0638298	0.0684932	0.529412	0.636364	0.666667	0.219512	0.571429		yes	yes	yes	yes		8.08767e-05	0.000277355	9.24186e-05
chr3-69064112-69067927	ENST00000361055-UBA3	0.0243902	0.0252101	0.0196078	0.0331126	0	0	0.0526316	0	0.12381	0.0689655	0.179487		yes	yes	yes	yes		0.336738	0.513577	0.332371
chrX-155077290-155078615	ENST00000369462-BRCC3	0.153846	0.333333	0.636364	0.5	0	0	0.384615	0.333333	0.8	0.384615	1		no	yes	yes	yes		0.348108	0.819619	0.32466
chr2-131501071-131501180	ENST00000438378-AC073869.1	0.36	0.384615	0.135135	0.189189	0.12	0.0909091	0.6	0.5	0.785714	0.323077	0.833333		yes	yes	yes	yes		0.00597233	0.0314512	0.00534445
chrX-106978200-106980890	gene	0.2	0.0434783	0.2	0.5	0	0	1	0	0.333333	0.333333	0.857143		yes	yes	yes	yes		0.529706	0.568831	0.606314
chr14-71050761-71051882	ENST00000304743-PCNX1	0.139241	0.0857143	0.0972222	0.0810811	0.04	0.0344828	0.333333	0.333333	0.481481	0.135802	0.348837		yes	yes	yes	yes		0.000615905	0.00190273	0.000710752
chr15-90593756-90602323	ENST00000268184-CRTC3	0.157895	0.111111	0.277778	0.162791	0	0.0434783	0.6	1	0.84	0.266667	0.684211		yes	yes	yes	yes		0.00107126	0.00302644	0.00127257
chr17-5480583-5481295	ENST00000158771-DERL2	0.454545	0.343284	0.365079	0.462687	0.196262	0.305556	0.604938	0.461538	0.822785	0.316456	0.8		no	no	yes	yes		0.0680244	0.149674	0.069725
chr8-26361152-26362683	ENST00000315985-PPP2R2A	0.272727	0.12	0.0909091	0.102041	0.0689655	0.09375	0.4	0.555556	0.462687	0.116883	0.294118		yes	yes	no	yes		0.00144812	0.00469933	0.00159109
chr13-113219049-113227975	ENST00000375440-CUL4A	0.189189	0.125	0.190476	0.0793651	0.0322581	0	0.46875	0.727273	0.418182	0.259259	0.652174		yes	yes	yes	yes		0.0022424	0.00982004	0.00217105
chr11-74203822-74204352	ENST00000398427-PPME1	0.0769231	0.294118	0.2	0.0833333	0	0	0.375	0.5	0.727273	0.2	0.5		yes	yes	yes	yes		0.0065264	0.0335562	0.00585516
chr2-42280974-42282822	ENST00000318522-EML4	0.187166	0.205674	0.223404	0.228426	0.0163934	0	0.142857	0	0.602941	0.271186	0.67619		no	yes	yes	yes		0.586602	0.961104	0.580735
chr16-50033507-50034101	ENST00000458059-CNEP1R1	0.116279	0.136364	0.28	0.1	0.0909091	0.127273	0.647059	0.111111	0.266667	0.1	0.243243		no	yes	no	yes		0.285474	0.496274	0.273199
chrX-53083306-53084544	ENST00000375442-TSPYL2	0.62069	0.580645	0.438596	0.616162	0.230769	0.25	0.846154	0.714286	0.870968	0.363636	0.879245		no	yes	no	yes		0.0261894	0.145456	0.0222734
chr19-9828394-9828591	ENST00000358666-UBL5	0.101449	0.0291777	0.0252101	0.0797101	0.0584112	0.0652463	0.323583	0.135766	0.206704	0.152709	0.367521		yes	yes	yes	yes		0.0250584	0.031625	0.0465865
chr21-33581501-33581950	ENST00000303071-DONSON	0	0.111111	0.25	0.142857	0.333333	0	0.333333	0.2	0.454545	0.333333	0.8		yes	yes	yes	yes		0.235293	0.244314	0.364308
chr10-120906856-120908555	ENST00000263461-WDR11	0.215686	0.222222	0.322034	0.269841	0.0574713	0.0561798	0.538462	0.789474	0.607143	0.36	0.857143		yes	yes	yes	yes		0.00273662	0.0107262	0.00272997
chr11-61300933-61302256	ENST00000301764-DDB1	0	0.0190476	0.0140845	0	0.0135747	0.00478469	0.2	0.0423729	0.153846	0.0625	0.148148		yes	yes	yes	yes		0.0284762	0.0461382	0.0395072
chr16-84182059-84182201	ENST00000567759-TAF1C	0.405405	0.483871	0.454545	0.241379	0.381818	0.468354	1	1	0.909091	0.333333	0.787234		yes	yes	no	yes		0.000134411	0.000385853	0.000166766
chr22-49907945-49909243	ENST00000330817-ALG12	0.047619	0.111111	0.217391	0.2	0.0434783	0.0454545	0.333333	0.157895	0.5	0.428571	1		yes	yes	yes	yes		0.10907	0.179421	0.123744
chr4-1336995-1338421	ENST00000303400-MAEA	0.210526	0.0526316	0.0526316	0.148148	0.163842	0.184211	0.708333	0.413793	0.513514	0.333333	0.777778		yes	yes	yes	yes		0.00365331	0.00442781	0.00906693
chr1-26879750-26884159	ENST00000374135-GPN2	0.619048	0.25	1	0.459459	0.238095	0.352941	0.304348	0.142857	0.675676	0.351351	0.818182		no	no	no	yes		0.454312	0.545027	0.993679
chr8-100151917-100153293	ENST00000353107-POLR2K	0.146067	0.0977444	0.0769231	0.115152	0.0291262	0.0309278	0.296296	0.030303	0.248408	0.2	0.465116		no	yes	yes	yes		0.256429	0.513092	0.237732
chr17-76070445-76072307	ENST00000307877-SRP68	0.2	0	0.142857	0	0	0.00487805	0.105882	0.0588235	0.368421	0.333333	0.75		no	yes	yes	yes		0.234987	0.779869	0.217465
chr11-71995552-71996194	ENST00000361756-RNF121	0.12	0.238095	0.111111	0.0909091	0.030303	0	0.172414	0.428571	0.533333	0.333333	0.75		yes	yes	yes	yes		0.0328944	0.130976	0.0293363
chr5-69113228-69114419	ENST00000396591-SLC30A5	0.368421	0.1	0.411765	0.16129	0	0	0.5	0	0.641026	0.351351	0.789474		no	yes	yes	yes		0.258594	0.885234	0.252448
chr1-89267154-89267416	ENST00000370459-GBP5	0.153846	0.143939	0.132653	0.0646766	0.0558376	0.0993377	0.397059	0.328125	0.656292	0.257971	0.575758		yes	yes	yes	yes		0.0072161	0.0199127	0.00795922
chr8-30177215-30179407	ENST00000221114-DCTN6	0.25	0.182796	0.2	0.109375	0	0	0.118644	0.037037	0.257143	0.19084	0.423729		no	yes	yes	yes		0.0812202	0.509503	0.309241
chr13-102872399-102873258	ENST00000355739-ERCC5	0.176471	0.166667	0.39726	0.280899	0.0239234	0.0416667	0.97619	1	0.586667	0.261905	0.578947		yes	yes	yes	yes		0.00441478	0.0125711	0.0049244
chrX-40711302-40712185	ENST00000324817-MED14	0.0555556	0.130435	0.166667	0.0666667	0	0	0.5	0	0.444444	0.111111	0.241379		yes	yes	yes	yes		0.161259	0.363212	0.150213
chr3-156543270-156544307	ENST00000467789-SSR3	0.115385	0.0666667	0.108434	0.072	0.0192308	0	0.344828	0.277108	0.387387	0.25	0.536232		yes	yes	yes	yes		0.000243417	0.000983451	0.000255233
chr16-70695624-70697138	ENST00000261776-VAC14	0	0.0909091	0	0.0526316	0.0212766	0	0.466667	0.285714	0.357143	0.2	0.428571		yes	yes	yes	yes		0.00075805	0.00136965	0.00125385
chr2-169927406-169928726	ENST00000418381-UBR3	0.025	0.153846	0.0212766	0.0588235	0	0	1	0	0.674419	0.1	0.214286		yes	yes	yes	yes		0.125086	0.188728	0.147624
chr19-19335736-19336121	ENST00000262815-MAU2	0.333333	0.25	0.0588235	0.125	0.0344828	0.0196078	0.636364	0.2	1	0.384615	0.818182		yes	yes	yes	yes		0.0792388	0.200073	0.0757076
chr9-92316139-92318617	ENST00000545558-NOL8	1	0.666667	1	0.25	0	0	0.6	1	0.741935	0.473684	1		no	yes	no	yes		0.00319065	0.755947	0.00792301
chr11-14513888-14514402	ENST00000418988-PSMA1	0.135678	0.123404	0.207547	0.173611	0.108033	0.128205	0.398148	0.172775	0.510836	0.318584	0.671053		yes	yes	yes	yes		0.0714403	0.115844	0.0873646
chr7-118184255-118185653	ENST00000249299-LSM8	0.2	0.156398	0.252336	0.0805687	0.06875	0.114286	0.267974	0.119658	0.344	0.142857	0.3		no	yes	no	yes		0.0894965	0.778014	0.0869769
chr22-41808994-41809878	ENST00000255784-CCDC134	0.28	0.190476	0.16129	0.115385	0.2	0	0.714286	1	0.454545	0.3	0.627907		yes	yes	yes	yes		0.00957642	0.0247251	0.0107306
chr20-49863068-49864738	ENST00000417961-SLC9A8	0.888889	0.7	0.565217	0.454545	0.487179	0.407407	0.928571	0.5	0.777778	0.481481	1		no	no	no	yes		0.120935	0.990076	0.148012
chr2-117829467-117830581	ENST00000263239-DDX18	0.118644	0.103448	0.0909091	0.0886076	0.04	0.0357143	0.142857	0.166667	0.692308	0.3	0.622642		yes	yes	yes	yes		0.209953	0.331396	0.219771
chr10-110596551-110598138	ENST00000361804-SMC3	0.172414	0.0891089	0.205882	0.16	0.010989	0.0454545	0.190476	0.375	0.416667	0.183099	0.375		yes	yes	yes	yes		0.0335859	0.125185	0.030376
chr3-49728279-49732790	ENST00000321599-IP6K1	0.151515	0.0952381	0.142857	0.170732	0.0681818	0.0841121	0.448276	0.534884	0.611111	0.215686	0.438596		yes	yes	yes	yes		0.00020011	0.000414143	0.00030692
chr11-1006618-1008011	ENST00000332231-AP2A2	0.166667	0.259259	0.25	0.2	0.0925926	0.0825688	0.552239	0.234043	0.411765	0.5	1		no	yes	yes	yes		0.0459953	0.179914	0.0405718
chr11-116784449-116784854	ENST00000227322-ZPR1	0.1875	0.225806	0.107692	0.192308	0.0123457	0.0136986	0.235294	0.1	0.142857	0.25	0.5		no	yes	yes	yes		0.316474	0.974004	0.43177
chr3-55073558-55073776	ENST00000474759-CACNA2D3	1	0.428571	0.2	0.666667	0.111111	0.125	0.636364	0.485714	1	0.5	1		no	yes	no	yes		0.389996	0.826113	0.364434
chr3-112532781-112534268	ENST00000283290-ATG3	0.0117647	0	0.0429448	0.075	0.0568182	0.038835	0.588235	0.673469	0.379679	0.105882	0.210884		yes	yes	yes	no		0.000575874	0.000827484	0.00124562
chr8-123023740-123024985	ENST00000259512-DERL1	0.105263	0.125	0.120879	0.0977444	0	0.00456621	0.0555556	0	0.281553	0.15	0.298701		no	yes	yes	no		0.504048	0.997865	0.580125
chr6-70755066-70773349	ENST00000370455-SMAP1	0.09375	0.0561798	0.125	0.0535714	0.0555556	0	0.391304	0.25	0.519231	0.12	0.238095		yes	yes	yes	no		0.00411059	0.0109149	0.00476851
chr2-206017814-206019735	gene	0.619048	0.393939	0.641026	0.444444	0	1	1	0	0.755102	0.310345	0.615385		no	no	no	no		0.955024	0.994815	0.952441
chr10-131944146-131945294	ENST00000455566-PPP2R2D	0.134328	0.139535	0.118644	0.142857	0.0724638	0.0144928	0.550562	0.5625	0.666667	0.3	0.592593		yes	yes	yes	no		3.69103e-05	9.46116e-05	5.0019e-05
chr1-155725491-155725926	ENST00000343043-DAP3	0.00621118	0.00571429	0.035461	0.00558659	0.0125	0.00719424	0.152941	0.0649351	0.148515	0.0361446	0.0704225		yes	yes	yes	no		0.00635832	0.012156	0.00888451
chr2-85043666-85046103	ENST00000409785-KCMF1	0.377778	0.375	0.275	0.103448	0.116279	0.105263	0.496403	0.22449	0.6	0.210526	0.402597		no	yes	no	no		0.0327692	0.590928	0.030626
chr1-151344279-151344416	ENST00000290524-RFX5	0.276596	0.12	0.142857	0.192308	0.0103093	0.0192308	0.25	0.16129	0.561644	0.396825	0.753846		no	yes	yes	no		0.181697	0.479017	0.162654
chr2-219226934-219227769	ENST00000396761-ATG9A	0.185185	0.333333	0.166667	0.298246	0.0294118	0.0588235	0.6	0.272727	0.806452	0.35	0.655172		yes	yes	yes	no		0.0648279	0.150617	0.0651772
chr7-148730263-148753975	ENST00000325222-CUL1	0.2	0.283333	0.22	0.252174	0	0.030303	0.259259	0.4	0.603306	0.447368	0.836735		no	yes	yes	no		0.0577413	0.26187	0.0495383
chr13-45396016-45397257	ENST00000519676-SLC25A30	0.333333	0.222222	0.444444	0.135135	0.2	0.230769	1	1	1	0.36	0.666667		yes	yes	yes	no		1.66706e-05	5.94867e-05	1.90615e-05
chr12-71657302-71663012	ENST00000378743-ZFC3H1	0.433333	0.309091	0.538462	0.459459	0.047619	0.0666667	1	1	0.777778	0.504274	0.929078		yes	yes	yes	no		0.00452877	0.0246647	0.00405549
chr17-67738356-67738931	ENST00000253247-NOL11	0.589744	0.571429	0.652174	0.552941	0.0350877	0.0322581	0.485149	0.298969	0.772727	0.444444	0.818182		no	yes	no	no		0.14944	0.887337	0.274113
chr7-7573770-7574097	ENST00000340080-MIOS	0.292308	0.264706	0.388889	0.353846	0.0588235	0.0526316	0.333333	0.666667	0.764706	0.441176	0.811321		no	yes	yes	no		0.0512415	0.196477	0.0451672
chr6-75256296-75258779	ENST00000230461-TMEM30A	0.0823529	0.10101	0.138211	0.0837004	0.0196078	0.0344828	0.515152	0.37931	0.495495	0.423077	0.773585		yes	yes	yes	no		9.64055e-05	0.000288443	0.000117601
chr4-109818091-109819000	ENST00000226796-GAR1	0.142857	0.6	0.142857	0.0967742	0.0869565	0.0232558	0.269231	0.111111	0.403509	0.157895	0.285714		no	yes	no	no		0.307308	0.969765	0.426278
chr1-224356994-224360494	ENST00000465271-CNIH4	0.0588235	0.25	0.166667	0.05	0.0309278	0.0338983	0.294737	0.348837	0.488372	0.416667	0.75		yes	yes	yes	no		0.00569752	0.0357809	0.00493297
chr19-39980455-39980661	ENST00000157812-PSMC4	0.139241	0.057971	0.0632911	0.125	0.0344828	0.0555556	0.232	0.125828	0.260274	0.404255	0.727273		yes	yes	yes	no		0.0486008	0.0879511	0.0578877
chr2-162356482-162356757	ENST00000437150-GCA	0.12605	0.140625	0.302326	0.209091	0.102616	0.139028	0.482759	0.293233	0.460526	0.5	0.894737		yes	yes	yes	no		0.0218812	0.0482891	0.0250579
chr17-30520022-30522253	ENST00000225724-GOSR1	0.0731707	0.166667	0.130435	0.0232558	0.142857	0.0625	0.615385	0.333333	0.58209	0.2	0.354839		yes	yes	yes	no		0.00328125	0.00744976	0.00422617
chr15-82227573-82228190	ENST00000268206-EFL1	0.0434783	0	0	0	0.0434783	0	0.368421	0.272727	0.735849	0.333333	0.586207		yes	yes	yes	no		0.0131441	0.0205719	0.0205719
chr2-27631067-27631833	ENST00000264718-GPN1	0.0555556	0.102041	0.142857	0.0877193	0	0.0222222	0.333333	0.166667	0.384615	0.428571	0.75		yes	yes	yes	no		0.0134964	0.0441058	0.0133648
chr1-181002701-181005293	ENST00000258301-STX6	0.0357143	0.0508475	0.047619	0.0243902	0.047619	0.0612245	0.384615	0.333333	0.476923	0.212121	0.368421		yes	yes	yes	no		8.29369e-05	0.000148573	0.000147822
chr5-140694281-140695507	ENST00000508522-HARS2	0.428571	0.428571	0.25	0.183673	0.0625	0.133333	0.526316	0.6	0.744681	0.583333	1		no	yes	yes	no		0.00198971	0.0373845	0.00158989
chr12-113320687-113320849	ENST00000552014-SLC8B1	0.818182	0.6	0.777778	0.636364	0.612903	0.35	0.818182	1	1	0.5	0.857143		no	no	no	no		0.0235654	0.199848	0.0195121
chr1-223766432-223769840	ENST00000295006-CAPN2	0.042471	0.0342679	0.0497738	0.0329114	0.00303951	0.00355872	0.140351	0.0618557	0.102041	0.14	0.23741		yes	yes	yes	no		0.013442	0.0624964	0.0120278
chr22-41530889-41532093	ENST00000355209-POLR3H	0.304348	0.217391	0.25	0.5	0.0285714	0.142857	0.212121	0.111111	0.481481	0.6	1		no	no	yes	no		0.952889	0.99698	0.952161
chr10-48424586-48425887	ENST00000395611-MAPK8	0.72093	0.391304	0.658537	0.534884	0.272727	0.263158	0.714286	1	0.966102	0.6	1		no	yes	no	no		0.0188815	0.133232	0.0157543
chr12-57745913-57746175	ENST00000257910-TSPAN31	0.025641	0.0731707	0.172414	0.15	0.0769231	0.0212766	0.625	0.25	0.466667	0.5	0.833333		yes	yes	yes	no		0.0171518	0.0276902	0.0253226
chr18-62287468-62291542	ENST00000398130-RELCH	0.181818	0.0442478	0.0731707	0.0555556	0.0153846	0.0149254	0.470588	0.818182	0.651376	0.2	0.333333		yes	yes	yes	no		0.00085782	0.00212052	0.00110942
chr13-20827180-20842894	ENST00000255305-XPO4	0.115385	0.172414	0.136364	0.207547	0	0	0.333333	1	0.714286	0.344828	0.567568		yes	yes	yes	no		0.0205075	0.0415065	0.0249127
chr14-24181844-24181954	ENST00000354464-IPO4	0.181818	0.142857	0.230769	0.6	0.0769231	0.135135	0.785714	0.5	0.714286	0.555556	0.913043		yes	yes	yes	no		0.0425796	0.0461272	0.0925246
chr19-17775514-17775982	ENST00000594202-FCHO1	0.0666667	0.0526316	0.166667	0	0.0608696	0.0463576	0.485149	0.411765	0.764706	0.304348	0.5		yes	yes	yes	no		0.0027996	0.00654851	0.00356667
chr4-911788-912734	ENST00000314167-GAK	0.027027	0.047619	0.121212	0.0555556	0.0204082	0.0243902	0.365854	0.6	0.485714	0.5	0.794872		yes	yes	yes	no		0.000516233	0.00111109	0.000747259
chr3-143493765-143495334	ENST00000316549-SLC9A9	0.54717	0.243902	0.209302	0.3125	0.0322581	0	0.761905	1	0.92233	0.6	0.929412		yes	yes	yes	no		0.00272668	0.0128538	0.00256836
chr2-223899071-223901182	ENST00000233055-WDFY1	0.245283	0.310345	0.230769	0.310345	0.103448	0.0714286	0.72973	1	0.784946	0.538462	0.831325		yes	yes	yes	no		0.000702366	0.00198987	0.000844377
chr1-89014280-89014546	ENST00000370481-GBP3	0.393939	0.389831	0.333333	0.233333	0.0909091	0.0769231	0.435897	0.714286	0.809524	0.583333	0.9		no	yes	yes	no		0.00642704	0.0726817	0.0052291
chr11-45914204-45914315	ENST00000241041-PEX16	0.24	0.275862	0.246753	0.2	0.272727	0.4	0.623762	0.532468	0.707317	0.529412	0.809524		yes	yes	yes	no		0.00218048	0.00288302	0.00491202
chr1-11819555-11822694	ENST00000346436-CLCN6	0.333333	0.411765	0.333333	0.333333	0.0434783	0	0.538462	0.333333	0.619048	0.454545	0.692308		no	yes	no	no		0.0423585	0.48214	0.037184
chr12-95270189-95274741	ENST00000436874-VEZT	0.157895	0.0731707	0.25	0.0526316	0	0	0.230769	0.5	0.568627	0.483871	0.733333		yes	yes	yes	no		0.0126511	0.0639088	0.0111489
chr14-24189809-24190379	ENST00000261789-TM9SF1	0.285714	0.4	0.6	0.125	0.235294	0.047619	0.111111	0.027027	0.181818	0.666667	1		no	no	yes	no		0.0262658	0.0332168	0.948793
chr12-121823750-121825199	ENST00000604567-SETD1B	0.454545	0.363636	0.368421	0.565217	0.241379	0.09375	0.771429	0.111111	0.714286	0.333333	0.5		no	no	no	no		0.564625	0.795241	0.539514
chr5-141577592-141578224	ENST00000389054-DIAPH1	0.105263	0.1625	0.176471	0.244898	0.0378378	0.024	0.47619	0.285714	0.724551	0.6	0.894737		yes	yes	yes	no		0.032645	0.0625977	0.0391862
chr7-100854755-100855705	ENST00000354161-SLC12A9	0.343284	0.179487	0.363636	0.309524	0.533742	0.443038	0.882353	0.857143	0.947368	0.68	1		yes	yes	yes	no		0.000468043	0.000485466	0.00188283
chr3-113012812-113013271	ENST00000314400-NEPRO	0.314286	0.357143	0.428571	0.391304	0.0384615	0.0212766	0.333333	0.777778	0.733333	0.5	0.733333		no	yes	yes	no		0.0627617	0.312108	0.053468
chr8-21994452-21995491	ENST00000252512-XPO7	0.0810811	0.0697674	0.0625	0.0638298	0	0.0909091	0.214286	0.5	0.343284	0.333333	0.488372		yes	yes	yes	no		0.0093829	0.0175259	0.0129518
chr2-135753568-135754158	ENST00000272638-UBXN4	0.534884	0.241379	0.521739	0.205479	0.236364	0.267606	0.52381	0.555556	0.783784	0.585366	0.855072		no	yes	no	no		0.0282294	0.243704	0.023469
chr9-97653909-97654879	ENST00000375147-NCBP1	0.315068	0.354839	0.292308	0.265306	0.025641	0.0204082	0.333333	0.2	0.530612	0.443299	0.639344		no	yes	no	no		0.100338	0.943136	0.112628
chr3-38011674-38016490	ENST00000463876-PLCD1	0.333333	0.647059	0.461538	0.384615	0.185185	0.166667	0.619048	0.714286	0.785714	0.571429	0.823529		no	yes	no	no		0.0115175	0.145739	0.00940606
chr1-111119960-111120515	ENST00000286692-DRAM2	0.0416667	0.027027	0.0526316	0.0392157	0.196262	0.0654206	0.317073	0.444444	0.222222	0.1	0.142857		yes	yes	yes	no		0.01092	0.0114626	0.0318077
chr1-89059044-89059316	ENST00000370473-GBP1	0.151515	0.185841	0.267606	0.454545	0.0352941	0.0841121	0.391304	0.368421	0.75969	0.655172	0.921569		yes	yes	yes	no		0.140907	0.192514	0.17667
chr4-3238979-3239845	ENST00000355072-HTT	0.2	0.0666667	0	0.16129	0.0789474	0.0714286	0.333333	0.264368	0.428571	0.36	0.5		yes	yes	yes	no		0.0147215	0.0202347	0.0262785
chr16-67944932-67945086	ENST00000422611-SLC12A4	0.142857	0.0588235	0.2	0.5	0.04	0.1	0.538462	0.263158	1	0.454545	0.625		yes	yes	yes	no		0.144222	0.15356	0.245065
chr7-155301691-155302250	ENST00000340368-INSIG1	0.323944	0.208333	0.257143	0.271318	0.0545455	0	0.111111	0.125	0.594937	0.5	0.681818		no	yes	yes	no		0.496819	0.99523	0.531833
chr1-89193101-89193302	ENST00000355754-GBP4	0.0869565	0.13253	0.117647	0.139241	0.0731707	0.0285714	0.25	0.25	0.509091	0.707317	0.963636		yes	yes	yes	no		0.029298	0.0581826	0.034774
chr12-6967249-6967675	ENST00000535923-PHB2	0.0362694	0.032	0.040724	0.0753425	0.0890688	0.0649351	0.270833	0.18232	0.264151	0.184358	0.246753		yes	yes	yes	no		0.000339775	0.000369594	0.00123263
chr16-1460528-1460815	ENST00000382745-CLCN7	0.162791	0.190476	0.235294	0.142857	0.302326	0.533333	0.979167	0.678571	1	0.714286	0.952381		yes	yes	yes	no		0.00351243	0.00384731	0.0106343
chr6-147206069-147235249	ENST00000321680-STXBP5	0.159091	0.145631	0.1	0.142857	0.0909091	0.0588235	0.5	0.333333	0.333333	0.30303	0.402985		yes	yes	yes	no		0.0025979	0.00639181	0.00321962
chr2-118103322-118106736	ENST00000245787-INSIG2	0.44	0.297297	0.483871	0.25	0.172414	0.0833333	0.625	0.333333	0.978022	0.555556	0.736842		no	yes	no	no		0.0711631	0.374127	0.0606954
chr1-170031985-170034371	ENST00000361580-KIFAP3	0.22807	0.272727	0.285714	0.333333	0	0	0.294118	0.166667	0.75	0.611111	0.809524		no	yes	yes	no		0.304626	0.70217	0.277484
chr21-36337947-36338773	ENST00000400485-MORC3	0.266055	0.197279	0.195402	0.275	0.106383	0.0869565	0.5	0.5	0.569358	0.255814	0.338843		yes	yes	no	no		0.00124615	0.00379825	0.00141697
chr12-122483345-122483459	ENST00000633063-ZCCHC8	0.266667	0.393939	0.555556	0.416667	0.1875	0.235294	0.923077	1	1	0.724138	0.958333		yes	yes	yes	no		0.000586959	0.00192263	0.00065954
chr19-49803377-49805452	ENST00000359032-AP2A1	0.2	0.142857	0.176471	0.142857	0.117506	0.159091	0.472222	0.220588	0.69697	0.454545	0.6		yes	yes	yes	no		0.0546279	0.0952444	0.0657748
chr12-48660620-48667692	ENST00000420613-KANSL2	0.305556	0.423729	0.381818	0.197531	0.1	0.1	0.428571	0.222222	0.530864	0.333333	0.439024		no	yes	no	no		0.0373114	0.957651	0.0466267
chr7-105547334-105548553	ENST00000257700-RINT1	0.25	0.2	0.0588235	0.111111	0.0769231	0	0.181818	0.111111	0.529412	0.142857	0.1875		no	yes	no	no		0.278916	0.670307	0.25267
chr5-5437115-5439894	ENST00000296564-ICE1	0.206897	0.192982	0.275862	0.16129	0	0	0.333333	1	0.285714	0.254902	0.333333		yes	yes	no	no		0.112589	0.309537	0.102196
chr11-61789922-61790492	ENST00000537328-TMEM258	0.0506912	0.030303	0.0283019	0.0359712	0.00917431	0.0344828	0.35461	0.261803	0.127962	0.156863	0.205128		yes	yes	yes	no		0.0108463	0.0190467	0.0155525
chr14-54530227-54530902	ENST00000216420-CGRRF1	0.3	0.333333	0.285714	0.351351	0	0.428571	0.483871	0.310345	0.813953	0.419355	0.545455		no	yes	no	no		0.266158	0.390939	0.278969
chr11-65919853-65919947	ENST00000312515-DRAP1	0.0235294	0.0204082	0.0162162	0.0197628	0.0682493	0.0721649	0.260274	0.119645	0.062201	0.0551181	0.0708661		yes	yes	yes	no		0.098898	0.0962225	0.224442
chr17-81906547-81906759	ENST00000538721-PCYT2	0.0344828	0	0	0.047619	0.0526316	0	0.5	0.363636	0.478261	0.111111	0.142857		yes	yes	yes	no		4.37985e-05	6.84205e-05	9.19958e-05
chr4-41939384-41943746	ENST00000504986-TMEM33	0.21519	0.277778	0.311111	0.323944	0.0555556	0.111111	0.0714286	0	0.45098	0.52	0.657143		no	no	yes	no		0.707593	0.772885	0.996575
chr10-90895918-90896312	ENST00000413330-RPP30	0.2	0.241379	0.212121	0.428571	0	0	0.448276	0.363636	0.6875	0.571429	0.714286		yes	yes	yes	no		0.0962288	0.194162	0.098812
chr8-144084876-144085042	ENST00000355091-GPAA1	0.307692	0.2	0.130435	0.172414	0.180723	0.297872	0.890411	0.785714	0.894737	0.555556	0.692308		yes	yes	yes	no		5.90836e-05	0.000103944	0.000107991
chr14-54480957-54481408	ENST00000358056-GMFB	0.6	0.609195	0.666667	0.640449	0.333333	0.0967742	0.333333	0.333333	0.623529	0.78125	0.963636		no	no	no	no		0.264878	0.452119	0.882045
chr2-216116843-216117745	ENST00000392133-XRCC5	0.192982	0.141129	0.0976253	0.133183	0.0143885	0.00854701	0.184713	0.148148	0.555102	0.624161	0.769231		yes	yes	yes	no		0.175441	0.426	0.159462
chr14-24265764-24266429	ENST00000399409-RABGGTA	0.0769231	0.185185	0	0.157895	0.0909091	0.0697674	0.73913	0.36	0.52381	0.272727	0.333333		yes	yes	yes	no		0.00707004	0.0103684	0.0126198
chr15-38519372-38526298	ENST00000450598-RASGRP1	0.159091	0.150327	0.162393	0.168831	0	0	0.333333	1	0.394366	0.254237	0.306122		yes	yes	no	no		0.0591475	0.126938	0.0622875
chr17-57867416-57868149	ENST00000577830-CUEDC1	0.272727	0.125	0.333333	0.111111	0.68	0.361702	1	0.611111	0.166667	0.333333	0.4		yes	no	no	no		0.409425	0.383816	0.685094
chr3-196937649-196939250	ENST00000321256-NCBP2	0.287356	0.24031	0.352113	0.295238	0.0877193	0.0947368	0.454545	0.222222	0.850746	0.72	0.857143		no	yes	yes	no		0.173687	0.429477	0.157375
chr16-84758808-84759362	ENST00000570191-USP10	0.317073	0.233333	0.0909091	0.538462	0.0545455	0.134328	0.230769	0.428571	0.396226	0.538462	0.631579		no	no	yes	no		0.618285	0.621685	0.735428
chr1-214331071-214332017	ENST00000366957-SMYD2	0.384615	0.415385	0.296296	0.181818	0.15625	0.0909091	0.407407	0.0434783	0.708333	0.428571	0.5		no	yes	no	no		0.316678	0.990719	0.351123
chr9-130699395-130700866	ENST00000372358-EXOSC2	0.25	0.244444	0.24	0.405405	0.363636	0.166667	0.84	0.8	0.73913	0.727273	0.833333		yes	yes	yes	no		0.000283434	0.000363852	0.000746968
chr16-67881846-67881953	ENST00000358933-EDC4	0.257143	0.361702	0.647059	0.481481	0.391304	0.447619	0.764706	0.814815	0.774194	0.8125	0.923077		no	no	yes	no		0.0171512	0.0238646	0.0296102
chr7-32488653-32489248	ENST00000450169-LSM5	0.0114943	0.0428571	0.0384615	0.0163934	0	0.0133333	0.0555556	0.020979	0.0580645	0.107692	0.12		no	yes	yes	no		0.0978145	0.576407	0.0863201
chr11-57690204-57690334	ENST00000287169-ZDHHC5	0.227273	0.135802	0.0526316	0.0740741	0.0232558	0.180328	0.607843	0.473684	0.688889	0.3	0.333333		yes	yes	yes	no		0.00107293	0.00242818	0.0014588
chr1-203861714-203862195	ENST00000414487-SNRPE	0.257143	0.0989011	0.263158	0.170732	0.0207852	0.0564103	0.289617	0.24	0.506849	0.37931	0.419355		no	yes	yes	no		0.065246	0.324283	0.0556076
chr3-12585800-12587590	ENST00000251849-RAF1	0.5	0.566038	0.473684	0.563218	0.513274	0.496403	0.764259	0.389313	0.794872	0.878788	0.934211		no	no	no	no		0.43942	0.475857	0.528017
chr16-66732475-66734217	ENST00000258198-DYNC1LI2	0.511111	0.351351	0.589744	0.705882	0.241379	0.357143	1	0	0.968254	0.904762	0.960784		no	no	no	no		0.746882	0.835614	0.747158
chr3-108566639-108568154	gene	0.454545	0.454545	0.230769	0.5	0.333333	0	0.5	0.428571	0.894737	0.6	0.636364		no	yes	no	no		0.247689	0.459476	0.235424
chr19-11553811-11554010	ENST00000252445-ELOF1	0.0666667	0	0	0.0285714	0.0243902	0	0.323529	0.388889	0.354839	0.125	0.130435		yes	yes	yes	no		1.40402e-05	2.65171e-05	2.4502e-05
chr10-133395778-133396162	ENST00000317502-MTG1	0.166667	0.138462	0.0769231	0.0909091	0.0263158	0.0666667	0.733333	0.636364	0.73913	0.538462	0.555556		yes	yes	yes	no		5.00582e-06	1.30217e-05	6.91212e-06
chr1-155172629-155172737	ENST00000295682-KRTCAP2	0.0273224	0.0424242	0.00680272	0.0306122	0.0504202	0.0468085	0.234783	0.0930233	0.145455	0.189189	0.192982		yes	yes	yes	no		0.0184149	0.0219703	0.0389418
chr17-42798168-42798467	ENST00000328434-COA3	0.0526316	0	0.142857	0.2	0.037037	0.0212766	0.307692	0.162791	0.375	1	1		yes	yes	yes	no		0.0568681	0.0690245	0.0973112
chr3-129512413-129514388	ENST00000296266-IFT122	0	0.2	0	0.142857	0.555556	0.454545	0.913043	1	1	1	1		yes	yes	yes	no		0.0007188	0.000616962	0.00591766
chr12-118027019-118027952	ENST00000454402-RFC5	0.157895	0.2	0.0833333	0.263158	0.0344828	0	0.454545	0.375	0.571429	1	1		yes	yes	yes	no		0.0105574	0.0236177	0.0127332
chr17-8174617-8175756	ENST00000316425-TMEM107	0.222222	0.142857	0.333333	0.333333	0.217391	0.285714	0.571429	1	1	1	1		yes	yes	yes	no		0.00481269	0.00664345	0.00958586
chr1-63407127-63411145	ENST00000371108-ALG6	0.428571	0.333333	0.222222	0.166667	0	0	0.4	0.176471	0.636364	1	1		no	yes	yes	no		0.073729	0.825646	0.075156
chr6-158628491-158629729	ENST00000367090-TMEM181	0.3	0.317073	0.368421	0.2	0.217391	0.0666667	0.142857	0	0.375	1	1		no	no	yes	no		0.24573	0.324163	0.992859
chr12-95980864-95983910	ENST00000261208-HAL	0.333333	0.454545	0.25	0.375	0.387755	0.344	0.894737	1	1	1	1		yes	yes	yes	no		5.69216e-05	9.20103e-05	0.000114192
chr10-97452924-97453529	ENST00000370854-ZDHHC16	0.647059	0.2	0.263158	0.285714	0.315789	0.0952381	0.6	0.5	0.642857	1	1		no	yes	yes	no		0.0961262	0.316124	0.0849075
chr2-85599318-85599524	ENST00000334462-TMEM150A	0.6	0.6	0.5	0.6	0.111111	0.027027	0.875	0.833333	1	1	1		no	yes	no	no		0.0152174	0.152787	0.0124904
chr2-38582169-38583840	ENST00000449105-HNRNPLL	0.666667	1	0.266667	0.857143	1	1	1	1	1	1	1		no	no	no	no		0.174609	0.191917	0.961312
chr11-119090266-119091412	ENST00000278715-HMBS	0	1	1	0	0	0.027027	0.257143	0.207547	0.5	1	1		no	yes	no	no		0.144271	0.483408	0.543992
chrX-123610964-123611439	ENST00000245838-THOC2	1	1	0	1	1	0	1	1	1	1	1		no	no	no	no		0.629738	0.679289	0.679289
chr2-60945109-60948042	ENST00000316752-PUS10	1	0.545455	0.5	0.647059	0	0	0	0	1	1	1		no	no	no	no		0.433906	0.604939	0.940026
chr6-36076609-36100187	ENST00000229795-MAPK14	0.714286	0.660377	0.777778	0.897436	0.0526316	0.125	0.478261	0	0.936508	1	1		no	no	no	no		0.538976	0.725395	0.931375
chr22-20139893-20140114	ENST00000405930-ZDHHC8	0.454545	1	1	1	0.706667	0.666667	0.894737	1	1	1	1		no	no	no	no		0.58908	0.69177	0.60361
chr18-79966679-79968088	ENST00000451882-HSBP1L1	0.8	0.888889	0.9	0.8	0.833333	0.555556	1	0.857143	0.75	1	1		no	no	no	no		0.330578	0.997803	0.377607
chr17-44679044-44682002	ENST00000457422-CCDC43	0.875	1	0.846154	1	1	1	0.846154	1	0.954545	1	1		no	no	no	no		0.278257	0.876497	0.47545
chr1-201854924-201855123	ENST00000361565-IPO9	0.176471	0.255814	0.483871	0.266667	0.0833333	0	0.333333	0.142857	0.652174	0.333333	0.333333		no	yes	no	no		0.302746	0.895453	0.294991
chr17-32337955-32338207	ENST00000577809-C17orf75	1	0.75	1	0.692308	0.391304	0.272727	0.714286	1	0.714286	1	1		no	no	no	no		0.0422152	0.751369	0.107133
chr11-74965924-74969564	ENST00000263672-SPCS2	1	1	1	0.0967742	0.0217391	0.00653595	0.407407	1	0.828571	1	1		no	yes	no	no		0.00149046	0.263554	0.00692485
chr1-243200836-243211885	gene	1	1	1	1	0	0	1	1	1	1	1		no	yes	no	no		0.0787172	1	0.108867
chr13-20787599-20788485	gene	1	1	1	1	1	0	1	1	1	1	1		no	no	no	no		0.421875	1	0.482727
chr2-112231948-112233259	ENST00000409573-ZC3H8	1	1	1	1	1	0	1	1	1	1	1		no	no	no	no		0.421875	1	0.482727
chr10-95683196-95683521	ENST00000430368-TCTN3	1	1	1	0.6	1	1	0.75	1	1	1	1		no	no	no	no		0.603216	0.799706	0.920857
chr1-161164613-161164834	ENST00000289865-USP21	1	1	1	1	0.954545	1	1	1	1	1	1		no	no	no	no		0.421875	1	0.482727
chr1-153954317-153954872	ENST00000368633-CRTC2	1	1	1	1	1	1	1	1	1	1	1		no	no	no	no		NaN	1	1
chr11-64741502-64742009	ENST00000354024-RASGRP2	1	1	1	1	1	1	1	1	1	1	1		no	no	no	no		NaN	1	1
chr1-183633164-183635516	ENST00000294742-ARPC5	1	1	1	1	1	1	1	1	1	1	1		no	no	no	no		NaN	1	1
chr1-23975078-23978712	ENST00000492112-SRSF10	1	1	1	1	1	1	1	1	1	1	1		no	no	no	no		NaN	1	1
chr12-6563515-6563613	ENST00000382421-NOP2	1	1	1	1	1	1	1	1	1	1	1		no	no	no	no		NaN	1	1
chr13-102846355-102852117	ENST00000355739-ERCC5	1	1	1	1	1	1	1	1	1	1	1		no	no	no	no		NaN	1	1
chr1-39854069-39857276	gene	1	1	1	1	1	1	1	1	1	1	1		no	no	no	no		NaN	1	1
chr14-53037074-53038204	ENST00000556988-AL352979.2	1	1	1	1	1	1	1	1	1	1	1		no	no	no	no		NaN	1	1
chr15-42228821-42231191	ENST00000389834-TMEM87A	1	1	1	1	1	1	1	1	1	1	1		no	no	no	no		NaN	1	1
chr1-61723787-61724956	ENST00000606498-TM2D1	1	1	1	1	1	1	1	1	1	1	1		no	no	no	no		NaN	1	1
chr16-57167227-57172250	ENST00000309137-FAM192A	1	1	1	1	1	1	1	1	1	1	1		no	no	no	no		NaN	1	1
chr16-66934067-66934222	ENST00000422424-CIAO2B	1	1	1	1	1	1	1	1	1	1	1		no	no	no	no		NaN	1	1
chr17-75666572-75667043	ENST00000317905-RECQL5	1	1	1	1	1	1	1	1	1	1	1		no	no	no	no		NaN	1	1
chr19-19202042-19202330	ENST00000420605-NR2C2AP	1	1	1	1	1	1	1	1	1	1	1		no	no	no	no		NaN	1	1
chr19-38844105-38845649	ENST00000221419-HNRNPL	1	1	1	1	1	1	1	1	1	1	1		no	no	no	no		NaN	1	1
chr2-37642928-37644416	ENST00000419425-AC006369.1	1	1	1	1	1	1	1	1	1	1	1		no	no	no	no		NaN	1	1
chr3-184242958-184243553	ENST00000397676-ALG3	1	1	1	1	1	1	1	1	1	1	1		no	no	no	no		NaN	1	1
chr3-81499228-81535194	ENST00000429644-GBE1	1	1	1	1	1	1	1	1	1	1	1		no	no	no	no		NaN	1	1
chr4-10083179-10084442	ENST00000499869-WDR1	1	1	1	1	1	1	1	1	1	1	1		no	no	no	no		NaN	1	1
chr5-141526462-141527572	ENST00000389054-DIAPH1	1	1	1	1	1	1	1	1	1	1	1		no	no	no	no		NaN	1	1
chr7-154944165-154946364	ENST00000404141-PAXIP1	1	1	1	1	1	1	1	1	1	1	1		no	no	no	no		NaN	1	1
chr9-131589979-131592098	ENST00000372190-RAPGEF1	1	1	1	1	1	1	1	1	1	1	1		no	no	no	no		NaN	1	1
chrX-13716090-13716533	ENST00000458511-TRAPPC2	1	1	1	1	1	1	1	1	1	1	1		no	no	no	no		NaN	1	1
chrX-47569034-47569538	ENST00000290277-ARAF	1	1	1	1	1	1	1	1	1	1	1		no	no	no	no		NaN	1	1
chrX-106985244-106985982	gene	1	1	1	1	0	0	0	0	1	1	1		no	no	no	no		0.216	0.26935	1
chr7-30621501-30622316	ENST00000389266-GARS	1	1	1	1	1	1	0.96875	1	1	1	1		no	no	no	no		0.421875	0.482727	0.482727
chr1-11804533-11805379	ENST00000376585-MTHFR	1	1	1	1	1	1	0	1	1	1	1		no	no	no	no		0.421875	0.482727	0.482727
chr15-55320411-55321272	ENST00000164305-PIGB	1	1	1	1	1	1	1	0	1	1	1		no	no	no	no		0.421875	0.482727	0.482727
chr12-118400755-118401758	gene	0.304348	0.125	0.214286	0.189189	0	1	1	1	0.909091	0.571429	0.565217		yes	yes	yes	no		0.057527	0.0572046	0.141022
chr19-16203616-16206340	ENST00000444449-AP1M1	0	0.0204082	0.029703	0	0.0138249	0.00408163	0.291925	0.0927835	0.313725	0.25	0.238095		yes	yes	yes	no		0.0130004	0.022721	0.0184035
chr1-103551074-103551720	ENST00000423855-RNPC3	0.184211	0.162162	0.16129	0.176471	0.0344828	0.0555556	0.473684	0.333333	0.52	0.282051	0.266667		yes	yes	no	no		0.00223266	0.00830396	0.00228565
chr7-140753394-140754186	ENST00000646891-BRAF	0.230769	0.35	0.25	0.266667	0	0.0666667	0.333333	0	0.565217	0.151515	0.142857		no	yes	no	no		0.449901	0.987931	0.475595
chr9-37495277-37495889	ENST00000377798-POLR1E	0.133333	0	0	0.0434783	0	0	0.28	0.12	0.473684	0.133333	0.125		yes	yes	yes	no		0.04438	0.0803778	0.0534305
chr7-156725526-156725763	ENST00000353442-LMBR1	0.209302	0.08	0.0952381	0.0731707	0.0909091	0	0	0	0.55	0.619048	0.571429		no	yes	yes	no		0.720357	0.933365	0.699855
chr20-2861705-2861804	ENST00000380445-VPS16	0.0857143	0	0.2	0.1	0.0810811	0.101124	0.471698	0.52381	0.272727	0.555556	0.5		yes	yes	yes	no		0.00861153	0.0138727	0.0136493
chr14-45116253-45118027	ENST00000216330-FKBP3	0.0666667	0.0485437	0.0769231	0.0361446	0.010989	0	0.0681818	0.0666667	0.208791	0.428571	0.384615		no	yes	yes	no		0.122043	0.464243	0.106214
chr22-17145118-17148447	ENST00000336737-HDHD5	0.0769231	0	0	0	0.12	0.03125	0.690141	0.488372	0.555556	1	0.894737		yes	yes	yes	no		0.000150409	0.000236028	0.000305301
chr15-34250356-34250630	ENST00000354181-SLC12A6	0.307692	0.142857	0.220339	0.115385	0.217391	0.105263	0.411765	0	0.581395	0.647059	0.576923		no	yes	yes	no		0.501192	0.761088	0.474477
chr12-49100647-49101249	ENST00000267102-LMBR1L	0.454545	0.396226	0.5625	0.407407	0.290323	0.4	0.878788	0.727273	0.789474	1	0.870968		no	yes	no	no		0.00104009	0.00442942	0.00103794
chrX-155236368-155238771	ENST00000286428-VBP1	0.0379747	0.0344828	0.0188679	0.0714286	0.0344828	0	0.174603	0.111111	0.333333	0.428571	0.368421		yes	yes	yes	no		0.0342457	0.0480331	0.0533837
chrX-21978115-21978876	ENST00000404933-SMS	0.151515	0.0588235	0.0188679	0.030303	0.0147059	0.0175439	0.246753	0.119048	0.217391	0.272727	0.234043		yes	yes	yes	no		0.0220022	0.0883693	0.0199505
chr1-145836867-145837535	ENST00000334163-POLR3C	0.153846	0.16129	0.25	0.263158	0.0555556	0.0555556	0.16129	0.125	0.25	0.714286	0.578947		no	no	yes	no		0.63217	0.98934	0.725808
chr18-10532796-10533535	ENST00000322897-NAPG	0.222222	0.0714286	0.0909091	0.0588235	0	0.2	0.0769231	0	0.241379	0.310345	0.25		no	no	no	no		0.887508	0.963672	0.970585
chrX-46648798-46651109	ENST00000616978-SLC9A7	0.2	0	0	0.142857	0	1	0	0	0.290323	0.117647	0.0909091		no	no	no	no		0.488003	0.993296	0.579445
chr5-41803164-41805566	ENST00000196371-OXCT1	0.0952381	0.103448	0.157895	0.08	0	0	0.142857	0.0909091	0.368421	0.393939	0.304348		no	yes	yes	no		0.143993	0.549894	0.126387
chr11-71994853-71995449	ENST00000361756-RNF121	0.0526316	0.125	0.176471	0.111111	0.172414	0.16129	0.257143	0.142857	0.684211	1	0.75		yes	yes	yes	no		0.239066	0.261298	0.339785
chr14-58211400-58213630	ENST00000254286-ACTR10	0.254902	0.325	0.310345	0.137931	0.0697674	0.0886076	0.212121	0.157895	0.344828	0.857143	0.636364		no	yes	yes	no		0.0211122	0.527322	0.0774028
chr16-3483598-3484698	ENST00000424546-NAA60	0.529412	0.333333	0.263158	0.2	0.102041	0.162791	0.695652	0.642857	0.777778	1	0.733333		no	yes	no	no		0.0010562	0.0116286	0.000869711
chr17-42773879-42774645	ENST00000253794-VPS25	0.166667	0.0540541	0.0566038	0.079646	0.0291262	0.00990099	0.245283	0.0943396	0.127273	0.636364	0.454545		no	yes	yes	no		0.154484	0.47619	0.136302
chr10-103418635-103419537	ENST00000369797-PDCD11	0	0	0	0.142857	0	0	0.6	1	0.304348	1	0.666667		yes	yes	yes	no		0.01668	0.0221108	0.030698
chr16-88858792-88859662	ENST00000301021-TRAPPC2L	0.25	0.153846	0.22807	0.136364	0.132743	0.142857	0.322581	0.181818	0.4	0.44	0.290323		no	yes	no	no		0.0750729	0.322119	0.0645818
chr19-47081623-47082183	ENST00000253048-ZC3H4	0.0555556	0	0	0.04	0	0	0.4	0.454545	0.333333	0.12	0.0769231		yes	yes	yes	no		4.3077e-05	8.05955e-05	7.45259e-05
chr16-2206215-2206357	ENST00000569417-MLST8	0.103448	0.0588235	0	0.0909091	0.0322581	0.0612245	0.489362	0.217391	0.12	0.142857	0.0909091		yes	yes	no	no		0.0963717	0.124642	0.137697
chr19-55313056-55316785	ENST00000326652-TMEM150B	0.2	0.5	0.5	0.428571	0.6	0.266667	0.769231	0.6	1	1	0.571429		no	no	no	no		0.0694723	0.0854753	0.112372
chr11-65014273-65018363	ENST00000246747-ARL2	0	0.0196078	0	0	0.0142857	0.00497512	0.17094	0.102804	0.363636	0.333333	0.172414		yes	yes	yes	no		0.0279365	0.0418769	0.0417852
chr20-37746608-37757558	ENST00000361383-CTNNBL1	0.0181818	0.115385	0.0196078	0.155556	0	0	0.333333	0.0909091	0.423077	0.714286	0.368421		yes	yes	yes	no		0.0810172	0.111169	0.112359
chr22-45807023-45842990	ENST00000252934-ATXN10	0.0693069	0.0967742	0.0337079	0.0275229	0	0	0.0684932	0.00719424	0.208791	0.2	0.1		no	yes	no	no		0.309127	0.851162	0.292826
chr19-1089963-1090086	ENST00000615234-POLR2E	0.0196078	0	0	0.0526316	0.0232558	0.0105263	0.21875	0.157895	0.037037	0.0666667	0.030303		yes	yes	yes	no		0.0555774	0.0605944	0.11314
chr14-76770052-76771189	ENST00000167106-VASH1	0.12	0.294118	0	0.419355	0.0769231	0	0.238095	0.529412	0.333333	1	0.454545		yes	yes	yes	no		0.29634	0.321359	0.400414
chr3-49699106-49699467	ENST00000327697-RNF123	0	0.333333	0.0769231	0.333333	0	0.135135	0.674419	0.538462	0.6	0.75	0.333333		yes	yes	yes	no		0.0123963	0.0177985	0.0214228
chr6-33267322-33267681	ENST00000445902-VPS52	0.384615	0.214286	0.166667	0.268293	0.0247934	0.0434783	0.377049	0.444444	0.703704	0.571429	0.238095		no	yes	no	no		0.0380852	0.155404	0.0335845
chr5-80672859-80674982	ENST00000265081-MSH3	0.179487	0.175	0.157895	0.0967742	0	0.0588235	1	0	0.384615	0.777778	0.285714		yes	yes	no	no		0.285537	0.486808	0.275205
chr17-18100660-18101492	ENST00000225729-DRG2	0.15	0.0416667	0.027027	0.0333333	0.0204082	0	0.409836	0.272727	0.222222	0.5	0.166667		yes	yes	yes	no		0.00519152	0.0155143	0.00561504
chr16-67193171-67193471	ENST00000379378-E2F4	0.103448	0.0357143	0.0175439	0.047619	0.030303	0.0471698	0.312977	0.235294	0.180723	0.272727	0.0526316		yes	yes	no	no		0.00308841	0.00590797	0.00452669
chr3-143268981-143363483	ENST00000316549-SLC9A9	0.545455	0.388889	0.454545	0.315789	0.1	0.0526316	0.428571	0.272727	0.282051	1	0.114286		no	yes	no	no		0.0330011	0.328664	0.195554
chr14-49664675-49665106	ENST00000216367-POLE2	0	0.333333	1	0	0	0	0	0	0.555556	1	0		no	yes	no	no		0.354556	0.652081	0.797754
chr5-88207181-88220562	ENST00000514135-TMEM161B	0.2	0	0.133333	0.368421	0.142857	0	1	0	0.857143	0.222222	0		yes	yes	no	no		0.208721	0.231421	0.301749
chr1-89421191-89421454	ENST00000394662-GBP1P1	0	1	1	1	1	1	0	1	1	1	0		no	no	no	no		0.629738	1	0.679289
