# Supplementary material for: Disruption of exon-bridging interactions between the minor and major spliceosomes results in alternative splicing around minor introns
Source: Nucleic Acids Res. 2021 Feb 28;49(6):3524–45. doi: 10.1093/nar/gkab118 (PMC8034651; doi:10.1093/nar/gkab118)
Supplement: gkab118_Supplemental_Files [file gkab118_supplemental_files.zip › Dataset S5 - Gene expression RNU4ATAC disease.xlsx]

## Sheet: Sheet1
MIG	Healthy control	Healthy control	Healthy control	RS carrier	RS carrier	RS carrier	RS patient	RS patient	RS patient	LWS carrier	LWS patient
SPAG17	1.37712	0.260381	0.0119363	0.192712	0.427622	0.0126507	0.122294	0.200082	0	0	0
PROX1	0.0215525	0.00653924	0.00656919	0	0	0.0262246	0	0.00559255	0	0.00627016	0
PROX2	1.02299	0.959137	0.745283	0.398459	0.523597	0.23738	0.191315	0.0289171	0.273537	0.421627	0.162095
MEI1	15.1358	18.8469	18.0465	22.3	21.9526	12.1867	4.51822	3.81736	4.93023	9.42326	6.59926
CACNA2D2	1.18413	1.15468	0.571829	4.40841	1.8432	0.909759	0.558987	0.21496	0.124814	0.197383	0.196247
PPP2R2B	6.01263	4.16311	4.03746	3.90289	1.51779	2.63762	1.99159	1.1209	0.523143	0.8241	0.727905
RNF121	6.51298	3.38985	3.90438	9.568	10.1883	3.20882	7.30245	3.25545	7.41683	0.718695	1.47077
EXO1	1.35548	0.195007	0.547846	0.358349	0.25007	0.25336	0.313422	0.839162	1.08636	0.318903	0.0896008
COG6	7.68505	8.10977	6.99682	5.07277	7.64484	5.5731	1.42856	1.0663	3.45341	3.48516	3.01738
C14orf93	4.69164	4.70147	3.85557	5.92702	7.37066	2.8799	1.81141	1.88894	2.10087	1.25878	1.31367
LLGL2	9.08715	9.08667	7.11059	25.5086	21.0392	8.13774	16.4425	4.73026	3.56803	3.97277	2.32873
TMEM87B	11.7776	6.96551	6.46329	4.81285	8.58914	5.89712	2.0398	0.800346	3.13579	1.75358	2.55321
ARMC9	0.0872511	0.723097	0.331839	0.0278182	0.222397	0	0.0936486	0.201469	0.272589	0.14351	0.0306635
OCA2	0.0432098	0.13091	0.0131205	0.0394304	0	0.0396516	0.00717826	0	0.171166	0	0
SPC24	0.233996	0.431578	0.23475	0.448582	0.977473	0.262615	0.373448	0.795182	0.959571	0	0.0241297
FHIT	39.0075	11.4087	7.1129	17.2809	22.5883	2.00792	3.36598	4.63599	23.5892	2.01633	2.8115
ALG12	3.51454	1.40444	1.85313	6.24378	9.03997	2.60833	3.93389	2.04061	0.857561	0.975805	0.598746
AP4M1	2.98186	1.99751	2.61686	9.29086	11.243	1.45835	4.40283	2.70383	0.999902	0.506929	0.379471
MCF2	0.687067	0.411915	0.674489	0.232837	0.208058	0.402517	0.125914	0.0395863	0.252903	0.251098	0.081376
TRAIP	0.638416	0.635253	2.17231	1.50027	1.28392	0.684702	0.664692	1.05043	0.75621	0.230636	0.300379
CEP126	0.935992	0.516626	0.399049	0.926492	0.585154	0.476853	0.218075	0.375769	0.36246	0.242052	0.123829
DRAM2	38.4435	21.5493	22.5115	33.2296	45.15	25.8746	9.60001	8.73508	15.9961	19.7316	10.26
AP1M2	0.412627	0.334013	0.159985	0.0688683	0.619444	0.0726494	0.151239	0.146908	0.0818356	0.142525	0.0303139
EXOSC5	4.52731	3.35734	3.83521	9.86502	15.1532	2.226	3.74657	3.06103	2.0746	0.45935	0.370333
EML2	16.8323	12.3169	12.6751	37.5406	44.5695	8.70581	14.367	8.63941	6.98815	4.17774	3.97085
SCN3A	3.81936	2.09231	1.35035	0.372204	0.16095	0.603514	0.0245359	0.0129125	0.961272	0.501282	0.370773
CAPN14	0.26753	0.155773	0.125979	0.146776	0.110115	0.084651	0.00575065	0.00637442	0.095922	0.0249344	0.0510809
FIG4	11.1922	9.05412	9.09155	8.99424	10.7167	6.52983	1.89227	1.67581	5.03742	1.25866	1.38268
PDCD11	6.44639	7.92599	5.65124	8.37084	8.14853	3.60268	4.38208	4.49385	5.2748	1.61274	1.51455
MCMBP	16.2395	13.7408	14.9511	13.574	24.1978	11.1762	3.86191	3.03061	11.6841	7.27392	3.89098
MTG1	9.89686	6.26863	6.11917	18.7222	19.031	3.9184	14.9064	9.64338	12.2554	1.86575	2.3224
EXOSC1	12.4071	10.209	12.0238	21.1698	29.888	11.7919	12.529	12.1916	8.46974	8.49044	3.72499
GOLGA7B	0.899003	0.683184	0.750463	2.62428	4.00654	0.663868	1.19548	0.667254	0.905271	0.136307	0.172698
RNPC3	29.8352	19.6499	20.134	13.9716	29.7067	16.4974	5.10147	4.14081	18.2059	11.7392	8.81692
FAM102B	6.05499	4.21532	4.22321	2.56795	3.21725	5.32284	0.882588	0.832552	4.36414	1.13324	1.44123
VPS11	12.2801	12.5628	11.1266	18.668	27.1946	9.40797	7.22049	8.63745	7.2446	10.6469	5.45347
ZDHHC13	7.29613	7.27706	3.86702	3.44751	3.49098	2.15818	1.04789	1.06774	4.69584	2.45996	1.50774
POLR3C	10.5768	8.14137	6.49078	9.94161	14.6887	6.64169	3.38551	3.0307	6.59032	4.1491	2.36678
KRTCAP2	44.0469	40.3946	33.6548	80.6193	90.821	33.5087	33.9192	52.5978	26.3543	12.081	14.0618
TMEM80	4.78121	6.88426	6.62856	18.4853	29.324	4.79204	7.75401	5.16268	4.27834	1.5649	1.23377
STX6	6.48657	5.69767	4.41704	5.30973	8.39459	3.76478	3.34822	2.39993	5.30741	3.51311	2.14864
ARPC5	94.6281	70.1296	73.5167	163.571	272.534	82.9928	69.5197	64.1956	89.9409	9.79753	19.6933
IPO9	6.71791	4.18862	4.92729	5.48061	7.55946	3.81831	3.14978	3.32675	4.86724	1.75766	1.68765
RFC5	4.71967	4.31587	4.80997	4.45805	6.70602	4.03089	1.86933	2.24972	6.65162	1.68558	1.63089
INTS7	5.62729	3.77657	2.44711	3.09452	4.54621	1.86246	1.82995	2.19169	4.02896	0.917801	0.555388
GTF2H3	10.881	7.56078	7.90627	4.53193	6.35895	8.39469	2.1393	1.13838	6.953	4.71746	2.38517
PARP1	27.6696	24.3824	23.0513	37.0089	58.8548	14.1202	26.7371	22.5642	25.784	8.72298	7.18537
TBCE	13.1093	8.06832	7.54953	5.76817	10.674	4.20388	5.06055	4.92307	6.12244	3.91601	3.2681
PRIM1	6.77062	5.8142	5.02485	3.4363	4.90927	3.08296	1.39517	2.01918	6.43598	1.5866	1.08309
NUP107	19.9274	16.348	13.8283	10.2318	18.5947	8.97824	4.0441	2.88511	18.8774	7.82713	6.2809
IFT88	5.47252	6.05387	5.11957	2.39462	2.82964	3.66131	0.871243	0.525491	4.50816	1.99685	1.54874
INPP5B	9.81097	9.3963	6.34428	7.02508	9.08715	9.5007	3.17844	2.30066	9.12576	3.54143	2.59697
MYCBP	7.18231	4.76808	4.61414	9.87702	13.495	4.77126	6.93065	8.41332	5.75085	0.797977	1.50314
TRIT1	7.15326	9.35549	7.26697	8.61136	10.3784	6.02417	7.27314	4.47599	9.90002	3.01918	2.79531
FKBP3	24.8876	19.1884	14.3687	24.3351	28.0892	14.0286	9.22235	10.2342	15.255	12.835	5.30348
RNF220	24.8469	20.8706	21.4403	38.7152	55.2813	18.2119	24.9509	20.9649	21.6587	11.4265	9.357
C15orf41	3.15868	2.76461	1.74009	1.09131	1.41209	0.769308	0.891338	0.302849	1.93704	0.341953	0.521747
FAM227B	4.61981	4.03903	3.4434	1.52564	2.38225	1.38138	0.770052	1.41451	2.20593	0.938682	0.488748
PIGB	17.3257	12.6679	11.9761	18.2641	18.6181	8.94916	3.90916	5.34357	10.6733	10.136	5.21126
MYO1E	10.5567	7.22068	8.12011	3.14223	7.3294	6.71335	4.4093	3.75149	7.77441	2.72537	2.656
CSNK1G1	11.3424	9.72961	9.89428	2.07202	3.01434	5.48213	0.63418	0.786975	6.97681	2.90805	1.49247
TM2D1	20.337	15.1253	14.2062	14.4637	20.1483	11.4893	5.20061	3.13655	11.2028	4.0541	6.09424
CIAO2B	12.2564	12.6748	13.5834	43.7593	63.2596	13.5121	27.158	31.779	13.1092	5.58059	3.74302
E2F4	17.6057	18.2144	16.6567	47.2112	67.7751	15.6265	34.1409	19.3724	22.5199	5.93526	7.7831
TRAPPC2L	9.9304	14.4378	14.9751	40.8453	64.195	9.55599	20.0785	27.3944	11.7196	5.27012	3.83114
DRG2	9.43287	11.0097	7.22787	17.1438	22.2815	8.07329	10.9336	8.34998	10.0603	3.87274	3.3103
LLGL1	2.42787	2.44689	2.26577	4.09348	6.47925	1.71169	2.0214	1.51633	1.65359	0.806297	0.844017
COA3	7.71461	6.74805	7.26763	18.0042	25.273	4.03071	6.58598	7.75467	4.82034	0.850654	0.651552
NBR2	0.494453	0.556776	0.60364	2.12329	3.62476	0.603865	1.00935	1.36912	0.443199	0.795329	0.0884717
APPBP2	8.55156	6.84332	6.05032	3.64175	5.3638	5.33208	1.07172	1.04881	4.94027	1.54422	1.17227
ARL16	8.2102	6.18956	5.86771	21.9514	29.2362	4.00483	15.4733	7.7332	5.59209	2.61095	2.15683
TRAPPC8	21.9392	16.3677	16.2901	10.8003	18.3073	11.6308	5.84964	6.14392	15.5511	4.61412	5.42317
PIGN	14.3829	11.104	6.88956	3.46017	3.50183	4.79401	0.883894	0.812468	7.29476	2.76296	2.80818
BABAM1	22.7644	14.0866	19.0347	59.0691	59.8692	16.4958	27.0235	24.7334	15.2537	6.90669	6.34328
FCHO1	18.9055	15.8177	18.8129	32.3505	50.4395	8.36033	17.1347	5.09445	11.4588	6.9217	7.34152
NR2C2AP	3.68887	3.75715	2.7964	9.20122	10.6399	2.17069	4.05724	5.72669	3.81677	2.89751	1.29816
CAPNS1	108.016	94.0773	98.474	264.298	339.169	123.62	147.819	157.068	81.9275	23.2611	44.9906
NAA20	10.4021	10.2747	8.95531	13.5769	19.9696	10.3306	6.97304	8.34033	12.4054	7.13919	3.81966
VPS16	12.0146	11.882	10.2755	41.917	52.6827	10.3907	22.1	11.8763	7.84596	2.82267	3.97969
PQLC3	14.0119	11.5288	14.7236	22.9167	22.3524	11.9376	6.73368	7.58767	8.0757	1.64101	2.5495
RABL2A	2.96186	4.3849	3.35177	11.757	15.0139	1.87599	4.76446	2.76995	4.05862	0.732808	1.07559
CRYZL1	14.1749	15.4439	12.7537	11.8793	16.2285	9.59943	6.69041	6.93988	13.3727	9.07615	4.63396
UBR3	32.7196	23.8639	20.9368	3.85405	5.40157	13.6425	2.88012	2.55691	23.196	3.96216	9.11979
MAPK1	43.5285	40.2469	39.6596	20.9928	37.1303	40.3616	14.7904	7.78745	42.1406	9.29778	15.2724
NUP210	23.8747	23.2475	21.0088	23.8787	32.4138	14.9298	11.3456	7.48742	15.6106	6.78124	6.84968
PEX5L	0.149037	0.113923	0.0995014	0.0202253	0.0223373	0.073028	0.0132653	0	0.0846186	0.00601004	0.0246606
TMEM44	0.528387	0.566731	0.639702	0.842143	0.412101	0.0998212	0.333808	0.413124	0.638621	0.459281	0.181253
PALLD	2.68231	2.64211	1.62193	1.71576	1.20688	2.11355	0.637265	0.270956	1.28305	0.913334	0.320188
AC022441.1	0.512642	0.523739	0.562264	0	0	0.373797	0	0	0.396912	0.492904	0
STXBP5	14.5053	12.8441	9.94487	3.3136	4.98737	8.18074	1.56927	0.784397	9.14953	5.66007	4.71512
CEP41	4.35099	3.93344	2.64813	2.81124	3.13145	1.45474	0.997405	1.16976	3.04713	0.485556	0.751426
ATG9B	1.60851	1.64533	1.23898	3.65236	5.42064	1.17629	2.56914	2.39047	1.2696	1.44087	0.416861
TSPAN13	5.71481	1.52644	2.51035	2.5937	3.98468	1.40783	0.497771	0.563175	3.03465	0.683588	0.511632
VPS41	40.358	38.7599	31.2152	14.9171	28.7105	28.9813	4.64043	4.1144	28.0357	6.02548	7.48097
MTBP	2.39642	2.83648	2.36856	0.613478	0.981219	1.43402	0.328306	0.443779	4.54208	1.2277	0.723572
GPAA1	10.6139	10.7036	8.2697	37.1779	46.6194	7.72918	22.2388	11.6323	5.96837	3.8823	3.09056
ELP3	15.0002	13.0174	12.9892	8.73112	12.9263	7.84305	4.03085	6.49778	7.66895	2.97374	2.13027
TRAPPC2	13.6707	11.265	10.7364	6.64378	9.3622	6.18251	2.62058	2.02955	6.74384	5.83712	4.51151
LAGE3	3.34871	3.058	2.68513	8.64173	13.1457	1.9389	6.23236	8.47311	2.27668	0.19661	1.0707
VBP1	8.52013	8.18939	7.18313	12.5178	22.1217	6.69389	8.26687	7.58407	11.5367	2.72425	1.54467
SMC3	16.5961	11.8475	10.095	11.3787	16.4851	11.3895	4.49314	4.58738	18.9221	12.1118	8.33096
PPP2R2D	10.4652	7.65969	8.46715	9.82686	14.5546	7.34721	6.92173	6.46862	12.676	8.93349	8.49199
AL590730.1	0	0	0	0	0	0	0	0	0	0	0
AL390294.1	0	0	0	0	0	0	0	0	0	0	0
PTEN	95.7372	79.9092	63.9637	27.7985	36.6338	69.1235	18.536	17.5478	118.862	59.5682	103.97
HECTD2	1.10124	0.453357	0.358284	0.259684	0.228744	0.419673	0.0546811	0.112729	0.658036	0.258849	0.875363
BTAF1	40.7198	28.5373	27.4963	8.73397	14.157	27.9187	2.65286	1.39376	35.1906	52.7865	48.0591
TCTN3	5.37677	4.80314	4.33868	5.66279	7.00158	3.38876	2.14146	1.69996	4.46444	6.78037	4.24868
AP2A2	11.5098	6.54775	6.94049	23.5796	30.085	6.85188	17.4087	8.92377	10.3947	7.72886	5.6242
ZPR1	31.0411	20.1613	19.407	15.2765	19.7205	22.2313	6.62587	5.92248	18.3392	25.0337	17.9886
OR8G7P	0	0	0	0	0	0	0	0	0	0	0
MTHFR	17.7244	11.8672	12.9309	8.25025	15.4571	13.7219	3.49356	1.86171	8.52219	6.58601	16.2817
CLCN6	4.52558	3.63437	3.294	5.53437	7.33875	3.33002	3.21212	1.40061	4.59689	2.38589	2.86311
NAT10	10.0788	8.54513	6.71168	12.3947	16.8025	5.25435	5.77794	5.27881	6.27753	12.8362	7.23704
PEX16	15.6383	9.90831	9.37823	26.6551	35.9461	9.88324	25.4067	17.6545	16.256	8.76173	11.6
NUP160	15.7785	12.723	12.1892	8.04564	13.4513	8.86601	5.22958	3.09286	16.716	8.7029	9.02535
RFX5	26.6706	25.1837	20.246	24.8444	40.63	16.2421	13.9161	8.34991	28.0451	23.4471	27.1847
NUP210L	0.251358	0.267019	0.209976	0.017764	0	0.307293	0	0.0186016	0.145989	0.607168	0.310953
ZDHHC5	11.5569	10.1276	8.64389	11.1344	16.8721	11.6774	7.58888	5.73124	10.7948	16.312	9.26373
DDB1	40.6828	40.4736	34.7482	32.9526	42.4465	31.1283	15.2929	22.4302	34.7617	40.9598	28.584
TMEM258	30.6506	25.7294	29.6696	75.8959	120.287	23.1288	72.8121	95.1515	31.7665	15.2558	15.3416
EML3	20.1629	13.5455	13.9718	109.897	126.825	15.9064	61.2079	27.0008	13.282	15.6506	12.8284
RASGRP2	79.0196	57.4973	56.6877	259.37	289.973	44.5604	153.549	79.0736	73.9089	59.408	47.4054
PCNX3	4.16291	6.8044	4.50803	21.3836	33.9016	3.53739	20.343	10.2301	6.72203	5.13149	7.37443
DRAP1	16.4166	13.6215	18.8717	103.409	115.651	15.4793	60.2936	90.9883	18.4086	11.6093	10.1498
BRMS1	13.8634	11.979	15.2667	25.6311	36.1322	13.5548	15.5993	18.1747	16.4024	15.2015	10.774
C2CD3	11.299	9.14526	7.06276	7.13492	8.85885	7.06718	1.2377	1.54582	5.58053	13.4499	9.43304
PPME1	3.32448	3.66078	2.69395	5.62503	7.42781	2.71195	3.85442	3.3982	4.38911	0.935876	3.08296
ODR4	9.35172	7.01902	6.63587	3.40901	7.31072	6.6597	1.96117	0.949298	8.02433	14.1584	10.2461
CFAP74	0	0	0	0	0	0.0115803	0	0	0	0	0
TMEM41B	12.233	10.0498	5.49273	5.80414	8.87323	5.60612	3.4599	4.44742	9.64228	9.50172	10.3208
PQLC2	1.66755	1.75738	2.54083	4.32505	7.7227	2.05152	3.648	3.07389	1.75237	0.897068	2.73772
CACNA1S	0	0	0	0	0	0	0	0	0	0	0
SNRPE	28.2278	21.672	25.0278	25.4498	37.7751	29.4206	25.9223	41.7145	41.3062	19.0053	19.2797
EIF4G3	15.5379	15.2227	11.7078	9.37804	13.4002	10.5047	4.11766	3.10209	12.2472	9.06376	18.8902
DDX54	15.9231	16.6502	13.0528	32.2455	42.475	11.0268	42.7904	35.9397	15.9844	8.42725	10.0508
SUDS3	7.20443	8.21472	8.88007	7.00814	10.7397	5.88304	3.3889	1.72206	6.52549	4.99238	8.70089
SETD1B	3.45421	3.03221	2.47131	9.32652	16.9463	2.00764	3.95905	2.57209	2.39771	3.47913	3.6905
MLXIP	7.51548	6.28516	5.93162	15.7617	23.3958	5.16613	9.24837	4.66034	7.3865	9.03565	8.10615
HIP1R	15.0934	11.1868	11.0162	18.6025	19.1123	7.13984	4.64681	3.98182	12.0245	18.9971	7.5675
SBNO1	17.2214	14.4136	12.1355	3.51466	6.36145	12.7602	1.87342	1.31962	17.2569	15.4398	19.1157
VASH2	0.869393	0.506284	0.696456	0.42595	0.530457	0.0981921	0.213466	0.140437	0.511136	0.391102	0.409729
CACNA2D4	3.25116	6.59498	6.28112	16.7061	22.2176	4.61781	6.86892	3.02234	4.61666	1.42513	3.96332
PLCZ1	0	0	0	0	0	0	0	0	0	0	0
PYROXD1	31.4296	24.7827	20.6117	6.05747	9.57957	26.0229	2.3537	2.73115	22.1582	32.1927	16.4033
CAPN2	50.0298	46.4363	46.7301	65.5114	97.4932	48.333	26.7735	30.1218	36.6414	18.725	27.094
OBSCN	6.58779	6.1676	4.117	8.37526	6.06062	2.18227	4.42207	3.01034	4.33135	4.12243	4.13259
SMYD3	5.81867	7.15035	5.66669	3.16378	3.821	5.29902	3.22016	4.41298	5.2011	3.44055	9.50411
CNST	16.4165	13.4333	12.9505	4.36223	6.7878	10.2092	3.48673	2.62549	24.3204	13.2883	20.7798
KANSL2	36.6524	35.0958	27.1734	17.1222	19.1382	31.6999	12.3691	12.2362	38.1029	44.4297	30.1656
CR589904.1	0	0	0	0	0	0	0	0.274669	0	0.091421	0
CCNT1	29.1207	26.1259	23.256	3.75069	5.51787	22.2857	2.11381	1.25074	16.5006	33.8616	24.7892
LMBR1L	38.6513	32.1934	30.9292	68.5697	93.2439	26.6982	31.7856	19.6981	29.5355	68.016	48.778
PFDN5	370.424	279.856	337.951	626.177	797.382	364.676	379.512	664.037	223.097	309.136	224.116
GPN2	3.95126	5.42415	5.86655	4.61639	7.75995	2.77105	3.77274	3.55386	4.70062	6.42815	3.93751
PHB2	49.9002	35.4289	45.8885	72.1336	104.826	38.7043	28.0643	30.7285	25.1139	38.8502	25.4199
ZDHHC17	25.2728	20.6365	21.3409	7.62538	17.5399	19.1784	2.75956	1.49834	33.9554	16.2633	23.7115
VEZT	11.4944	16.5842	9.49258	6.73047	8.64074	9.69623	2.99645	2.06906	16.8885	16.6452	16.0338
AC084879.1	0	0	0	0	0	0	0	0	0	0	0
NEDD1	10.7006	7.3777	8.50847	4.26361	6.31396	7.61328	1.95999	1.39506	13.7921	17.3741	11.0547
BIVM-ERCC5	2.79218	3.37751	2.51938	1.86607	2.87397	2.71	1.32144	0.700133	4.83138	2.82536	3.37667
ERCC5	34.7102	29.778	24.7644	36.7652	41.8634	27.6026	30.1187	30.8019	38.3688	32.9374	28.078
CUL4A	17.6259	19.9245	14.8961	21.347	25.2295	11.512	14.5506	9.68407	24.4144	5.87295	12.6833
LINC00388	0	0	0	0	0	0	0	0	0	0	0
SMPD4P2	0	0	0	0	0	0	0	0	0	0	0
XPO4	8.557	8.24402	7.92872	2.03365	3.14099	6.83868	1.05433	0.612484	10.6251	9.61434	9.01916
EIF3I	30.3907	23.8	25.3943	49.6051	74.4216	26.0147	36.1036	40.5705	31.0625	28.0282	21.2396
SLC25A30	9.65466	5.60378	6.70353	3.34849	4.35621	9.18468	1.70854	1.25542	7.54215	5.53968	9.17995
WDFY2	10.1163	11.2348	10.1904	5.67779	11.8128	9.40565	1.8624	1.14864	8.80062	7.36943	10.9888
IPO5	19.9728	16.4287	17.8988	11.7584	15.101	13.7029	6.52333	7.28262	24.8979	19.5836	19.1407
SMAP2	71.1711	51.8606	53.5616	138.389	216.62	53.9675	70.8991	40.2279	95.6411	82.7346	54.2729
BRF1	6.74291	8.08178	6.12442	10.2525	14.9584	5.29308	12.4302	5.46585	4.7703	6.70116	8.81656
IPO4	6.06211	12.7487	7.56331	6.47127	10.5774	6.58328	3.56423	4.36861	10.2289	10.0301	12.5688
TM9SF1	2.71585	3.73426	4.49245	8.79865	15.3559	4.67356	4.69983	3.62324	4.23339	2.46079	3.96219
RABGGTA	12.5333	12.0963	9.47493	33.9847	48.1676	12.2461	18.8165	7.91749	12.9261	7.37076	8.75614
RALGAPA1	35.3286	24.5388	19.6982	5.84815	5.53483	22.3919	1.57577	1.10622	28.5683	22.8102	19.1326
GMFB	28.3741	17.2207	19.001	7.24218	12.7458	18.4725	3.97459	4.35611	25.9104	20.6878	19.8658
CGRRF1	9.06324	5.00672	5.86434	5.49472	5.47249	7.83574	4.9464	4.69411	9.03984	13.741	7.2771
C14orf39	0	0	0	0	0	0	0	0	0	0	0
EML1	0	0	0	0.00881144	0	0	0	0	0	0.0245926	0
SPATA31E2P	0	0	0	0	0	0	0	0	0	0	0
AC012414.4	0	0	0	0.0272178	0	0	0	0	0	0	0
AC060814.4	0	0	0	0	0	0	0	0	0	0	0.0559695
SLC12A6	47.2524	33.1815	31.2279	19.2016	36.932	27.8052	6.84493	2.62174	30.5183	20.1007	29.6476
PLCB2	44.7025	38.2383	34.4714	267.925	571.722	50.8701	124.031	64.9482	40.4286	20.8201	36.9599
CAPN3	4.02229	2.83716	3.34416	11.2188	16.32	2.75658	9.07201	7.80053	4.30255	1.72015	2.27954
SPG11	51.236	52.5196	54.0358	33.2025	49.1313	33.9427	14.7123	11.7819	33.3424	37.5718	41.4453
AP4E1	4.59201	4.13837	3.46924	1.90175	2.40399	2.68675	0.800033	0.578335	3.46476	2.7713	2.52478
RPL4	1491.32	1219.91	1195.67	1331.52	1928.44	1051.62	749.516	769.224	960.05	1437.81	1004.45
EFL1	10.2024	7.80053	6.26083	4.73767	4.84843	5.14188	3.51301	3.48952	12.4481	27.2216	5.03413
MYSM1	26.0801	18.1742	15.7649	7.89108	10.4663	20.9517	3.07995	1.60784	30.0715	25.5996	31.2303
CRAMP1	3.08557	3.53432	2.41054	5.43367	7.61033	2.2542	2.20986	1.25703	2.13415	3.05079	2.1786
VPS35L	11.4084	10.4913	9.64018	8.55634	13.5428	7.13004	5.18779	4.2532	12.8601	3.54929	6.66511
MAPK3	19.3923	18.6394	14.0037	37.2797	75.5836	15.8814	22.7017	16.6817	12.5187	5.92343	11.4951
NAA60	11.9656	12.2941	8.38605	30.1378	42.6208	7.36772	23.6963	17.073	10.0825	8.43728	8.78107
VPS35P1	0	0	0	0	0	0	0.015443	0	0	0	0
VPS35	33.2734	24.2938	25.7627	20.6325	46.6592	21.9029	15.6168	7.47956	32.0682	13.6562	18.9207
CNEP1R1	8.69442	9.13914	10.7763	13.168	22.1189	10.75	5.99318	3.52837	8.73868	9.54819	9.79878
FAM192A	62.7375	44.4151	41.5063	75.6085	124.692	40.5954	27.3683	23.5918	41.8316	24.2643	32.4115
AC009081.1	0	0	0	0	0	0	0	0	0	0	0
EDC4	11.9724	11.2161	11.521	40.4146	48.7385	7.89058	26.634	22.6575	11.3859	16.7668	16.7038
SLC12A4	3.62884	4.80714	3.89905	14.295	18.1704	4.70279	5.28999	3.30222	3.64256	3.49358	6.41117
WLS	2.69929	2.22417	1.60227	22.7727	14.8764	2.53607	4.54949	2.76024	1.7824	0.136862	3.10154
USP10	26.629	25.5945	24.8957	30.9453	51.1086	17.3132	21.7459	13.8109	26.2016	41.005	30.7753
CYBA	114.043	106.348	133.255	564.024	826.01	157.983	408.256	368.316	121.002	32.9164	70.4374
DRC3	0.273883	1.25277	0.54208	0.677603	1.5905	0.376646	0.360094	0.169836	0.599313	0.715451	0.634245
GOSR1	14.8896	14.2094	11.0917	8.39278	13.9234	10.0141	7.72642	6.19187	20.2101	13.5497	12.8207
C17orf75	6.22694	3.41675	3.54583	6.81648	6.56604	4.5247	3.76477	3.53189	4.45975	3.52879	3.33714
ZNF207	89.4792	76.1278	65.937	46.8079	72.1469	61.0614	26.5975	23.2528	100.582	95.0317	95.6929
RAPGEFL1	0.532969	0.641298	0.693949	2.98719	8.76772	0.729198	1.11302	0.419474	0.478161	1.29146	0.683253
LSM12	6.58802	5.10982	4.19629	6.34259	8.17596	4.92764	3.03106	3.69749	4.3914	4.13449	3.54638
DERL2	24.4499	21.0248	17.7977	37.5937	42.6354	24.7871	28.3565	30.4644	33.6423	30.5208	24.9536
PCTP	2.72775	3.12549	3.24881	7.30491	12.0594	4.90994	2.86686	2.60068	3.08325	0.821446	1.9953
CUEDC1	3.07953	2.44085	3.17567	9.00016	21.3293	3.29284	12.7001	5.8728	4.69562	0.382492	4.75473
NOL11	24.423	18.6553	14.4007	13.1841	23.9607	17.1059	13.0198	11.6855	28.2076	25.7097	22.6543
AC005208.1	0	0	0	0	0	0	0	0	0	0	0
SRP68	9.1879	9.3658	8.03453	19.9107	28.223	6.64555	8.20101	8.77592	7.58957	8.48097	8.69727
RMC1	18.5484	15.8783	13.6257	26.733	26.9934	17.0188	20.0101	17.5706	21.854	15.7493	23.9943
LINC01915	0	0	0	0	0.0222132	0	0	0.0107138	0	0	0
KIAA1328	5.08447	5.17985	4.48114	1.08773	1.28108	3.51906	0.79541	1.00072	4.17408	1.86955	3.09818
RPF1	25.7566	15.7554	18.7722	17.4683	25.711	24.0648	12.0512	14.3946	30.1957	25.7497	17.5475
C18orf63	0	0	0	0	0	0	0	0	0	0	0
ELOF1	9.33276	7.79939	10.09	28.3299	39.3343	10.6098	22.0675	23.2512	10.58	7.37165	7.60564
STK11	11.4296	9.98326	8.63695	28.5497	45.2457	9.05261	28.3813	15.908	11.8263	5.58732	8.37478
TNPO2	7.609	8.61745	5.49451	15.8696	25.6304	4.00388	7.40836	4.08725	6.89967	5.91894	5.24534
STX10	17.5961	17.8341	17.155	90.8474	181.562	24.4851	50.617	37.7348	17.9552	7.672	13.552
UPF1	10.5323	10.1553	9.76333	28.3069	52.4843	6.78624	21.3981	18.0973	11.1052	18.2742	16.974
MAU2	15.0094	11.6842	11.087	29.8017	58.608	9.28202	12.3274	5.29069	13.206	13.0282	17.6416
AC006504.4	0	0	0	0	0	0	0	0	0	0	0
RASGRP4	5.47973	5.48842	6.10545	43.9194	100.748	8.15585	10.3602	7.90748	3.49447	0.92977	3.91454
EIF3K	105.308	88.9384	98.8761	217.795	287.858	88.2285	181.092	223.33	99.2119	70.521	66.4168
HNRNPL	72.8433	63.9739	55.5379	90.9848	139.845	72.0271	51.9532	70.7512	58.1671	78.5299	54.6318
PSMC4	12.9891	11.709	13.1558	26.5759	39.1251	11.1599	14.3413	16.5497	12.8198	14.3831	14.483
C19orf54	1.50302	1.47743	0.590859	6.53241	7.91364	0.345979	2.97142	2.83725	1.04489	0.21495	1.20259
AP2A1	6.99219	7.31989	8.65186	47.4093	62.0881	8.90036	25.1899	15.6802	11.2048	2.8497	6.47655
HNRNPM	42.7146	48.3442	32.2211	85.1124	144.267	34.1648	55.725	41.5323	41.0156	59.0823	56.4423
MYO1F	64.2743	68.9664	67.9927	435.163	974.152	101.893	193.056	54.5556	52.5359	20.2034	74.1203
UBL5	56.7296	45.4689	53.1607	243.031	322.364	49.9087	155.969	184.556	49.4932	43.3719	34.0192
RALGAPA2	12.3194	10.8616	9.64243	3.90422	7.41207	9.44626	1.91613	0.954511	13.451	4.26132	10.7484
C20orf194	1.70073	1.37136	1.58768	1.39536	2.07665	1.50633	0.634985	0.261582	1.07541	0.556711	1.10576
MATN4	0	0	0	0	0	0	0	0	0	0	0
SPO11	0	0	0	0	0	0	0	0	0	0	0
TCEA2	4.10411	3.59678	4.05438	16.2534	20.0916	3.25587	13.3187	13.2089	6.11698	2.55103	3.92279
PLCB1	10.0208	11.4389	8.52052	1.71915	1.42021	15.7302	0.458048	0.797766	5.85723	2.01981	6.07227
LINC01789	0	0	0	0	0	0	0.0302073	0	0	0	0
DDX18	35.8685	29.4942	27.7183	15.574	23.672	22.8321	4.70729	4.4196	31.3613	48.9701	26.2428
SMPD4	8.35638	8.88279	6.85473	13.1711	16.216	7.52523	10.6641	8.40861	10.1363	15.3442	9.90491
DONSON	7.47457	4.77204	5.88452	4.85669	7.01695	4.75327	1.75957	1.69015	5.26248	7.30969	6.04917
TRAPPC10	26.336	30.4157	21.907	19.0506	22.4059	22.4517	10.099	3.82756	24.93	23.6824	17.0921
GATD3A	5.47689	4.13649	4.31761	21.2434	26.4483	3.17508	9.06939	4.95256	3.04099	2.97038	3.88165
LINC01920	0	0	0	0	0	0	0	0	0	0	0
GATD3B	7.27733	9.61715	7.39998	12.6943	25.2951	6.66609	5.89376	8.82974	7.33736	1.93659	4.66478
GCA	23.6068	17.2664	18.3671	98.6565	202.138	23.0583	61.9713	29.5372	26.6612	5.56879	15.7248
SCN2A	0.0381775	0.0125898	0.0269929	0.0112338	0.00588978	0.0281641	0.00781507	0	0.0230142	0	0.019428
SCN1A	0	0	0	0	0	0	0	0.00419119	0	0	0
SCN9A	0.443289	0.669893	0.39393	0.0707785	0.167699	0.087538	0.0326733	0.0364124	0.677475	0.104636	0.354024
SCN7A	0	0	0	0.00536437	0.00814577	0	0	0	0	0	0
MATN3	0	0	0	0	0	0	0	0	0	0	0
C2CD6	0.0675361	0.069503	0.0804679	0.023292	0.0247595	0.0396904	0	0	0.119802	0.037699	0.141199
INO80D	9.22917	7.88109	6.47154	1.64875	2.46942	6.10962	0.739204	0.530387	11.8347	16.0258	12.4931
XRCC5	92.0537	68.892	76.1618	60.3778	90.2669	65.5634	39.3484	24.9601	127.256	54.4013	55.8017
HDHD5	5.43393	4.44407	4.50564	10.5345	19.0328	4.68867	10.8364	10.4268	7.47708	0.977529	5.25034
ATG9A	9.58329	11.0464	8.1579	23.3289	30.8902	9.19084	17.4453	7.81401	13.9523	14.6179	12.9983
TXNRD2	6.50308	4.02417	4.22136	9.07818	13.6441	3.35753	11.4248	10.0042	6.47941	1.06881	6.47294
RHBDD3	2.11717	2.26184	1.99274	6.2892	6.76979	1.7942	2.15145	2.26133	3.26308	1.72526	2.69412
ASCC2	20.205	18.4192	14.1611	58.8391	52.263	12.6033	20.6871	13.3539	15.2576	13.8719	12.0714
MYH9	141.304	121.77	102.636	172.796	273.28	111.081	102.874	52.4091	99.2929	79.3224	110.052
POLR3H	4.43053	4.58931	3.37826	5.28062	8.11193	2.65199	4.80689	3.86884	4.09896	1.29787	2.20592
CCDC134	2.35626	2.15039	1.95735	1.86905	3.3193	3.22482	0.832929	0.858015	2.00256	1.29333	3.11897
GPN1	8.95368	8.78752	9.08208	13.9547	17.3472	8.2906	7.45297	7.17296	12.9654	7.80396	9.71263
CAPN13	0	0	0	0.0291827	0.0638552	0	0.0591399	0.0157167	0	0	0
HNRNPLL	17.4122	16.9565	10.7951	8.04425	12.301	13.612	4.88491	4.85879	14.0045	12.1457	9.662
EML4	41.8297	43.762	31.2066	16.4964	22.3833	30.0655	7.13896	4.98601	36.9007	56.3299	44.3463
KCMF1	17.1706	12.0936	11.4311	19.9935	23.8219	14.1396	12.702	10.6548	18.2336	20.4547	12.5285
TMEM30CP	0	0	0	0	0	0	0	0	0	0	0
ATG3	33.136	25.5896	34.7007	43.5684	74.5521	30.348	17.0812	16.8176	45.4678	31.2762	38.9723
ATP6V1A	16.1504	14.154	15.3276	11.96	20.9236	14.7177	8.05	6.25804	23.173	4.7917	12.5923
LINC02034	0	0	0	0	0	0	0	0	0	0	0
RAB6B	0.674092	0.62792	0.457267	0.508818	0.220462	0.491579	0.349143	0.0645074	0.346816	1.0284	0.654578
SLC9A9	19.6151	21.7822	17.7688	5.47286	9.87326	20.4079	4.89034	3.24648	33.3529	3.80066	32.7709
SSR3	38.4348	28.3831	33.1868	25.1195	34.8115	34.3763	10.2383	15.6122	25.3796	17.3678	21.329
ZDHHC19	0.26715	0.154554	0.225479	1.66226	0.528668	0.220518	0.0491143	0.438635	0.139732	0.441892	0.152061
NCBP2	19.0762	16.1097	19.1482	24.5766	32.2557	13.0195	8.61222	8.79663	18.7372	13.6572	10.4909
PLCD1	9.73184	10.2194	8.65677	10.4742	13.3419	9.76749	8.88284	6.28804	7.70606	10.6577	9.53664
SCN10A	0	0	0	0	0	0	0	0	0	0	0
SACM1L	27.8042	21.4307	17.9706	27.7332	36.1965	22.3904	10.5024	6.78723	33.803	10.302	21.1979
IP6K2	23.3651	20.5048	21.9899	40.1307	45.991	22.8078	13.0526	12.3851	25.7764	35.4445	30.2802
DCAF1	6.39659	5.46653	3.81351	6.55698	8.81202	3.77341	2.82483	2.48301	6.23996	4.79011	5.27206
GNL3	42.5301	29.6227	34.6644	27.1906	39.7441	26.5	15.292	11.6492	34.2403	54.1117	36.0106
CACNA2D3	0.947762	1.0229	1.37866	3.45481	6.45013	1.34191	6.19081	3.13661	1.01837	0.441179	1.9686
UBA3	32.0434	25.404	23.3715	27.4141	53.0246	23.5668	11.3445	7.6917	27.0544	17.5824	16.0711
GBE1	7.25022	5.21728	5.09477	3.62695	5.20967	4.96583	1.92437	1.17517	8.78587	1.85524	8.59795
WDR1	79.477	74.5194	64.9024	132.98	193.153	63.9644	75.7871	51.9364	91.2471	36.337	56.0343
CEP170P1	0.324414	0.372482	0.28515	0.0687322	0.0893395	0.427182	0.0484337	0.0118997	0.553439	0.265305	0.491822
EXOSC9	18.4007	15.7708	14.2836	10.1002	18.0233	13.4628	6.03286	6.87821	17.0068	28.127	15.9438
NAA15	24.1072	19.4272	17.5044	4.81246	5.90684	13.6127	3.17485	3.14316	21.8035	17.1618	13.3638
AC107220.1	0	0	0	0.0374672	0	0	0	0	0	0	0
RNF175	1.11145	1.4997	1.73888	3.86642	5.84217	1.49665	1.80932	1.27408	1.07513	0.241125	1.23668
TAPT1	39.4657	29.4568	23.8937	7.00137	13.0548	24.8348	4.28564	2.29865	41.8133	44.3206	35.1403
AC012055.2	0	0	0	0	0	0	0	0	0	0	0
SRP72	37.0954	27.3657	25.6563	24.6462	41.9404	26.5876	15.307	15.3548	38.8516	32.6117	20.3265
USO1	16.0625	11.9724	11.733	11.0511	15.2993	7.25021	5.40337	2.84814	17.3121	2.60611	15.0159
MAPK10	1.09563	0.468075	0.923931	0.0209194	0.0299975	0.655378	0.00561855	0.0129418	0.768136	0.430294	0.631087
GAK	19.4741	19.4208	16.5258	59.0685	86.2995	13.6909	47.1163	22.5118	22.0087	12.7515	28.2927
IK	45.1695	45.4303	42.7327	75.797	121.282	36.8662	47.1373	44.5665	55.4532	47.9639	48.9003
HARS2	12.8063	12.6835	10.0418	20.3378	29.0967	7.72775	7.90282	6.34906	13.5612	12.2054	8.97696
DOCK2	126.13	118.934	118.184	50.2241	91.2536	109.856	26.021	21.0779	111.957	54.0195	91.5202
MAPK9	13.522	10.4321	7.44298	6.02313	8.48555	10.7007	2.73721	2.59065	11.388	5.19949	10.6911
NUP155	9.21136	10.1934	6.77333	2.36024	3.4967	6.99571	2.59779	2.31016	13.5093	9.07483	7.37616
OXCT1	9.65145	9.07553	6.92335	5.28623	7.40823	5.46565	1.91172	1.87514	6.78078	7.1345	5.33136
IPO11	6.40526	6.65215	6.59279	2.04747	3.57278	5.67015	2.13894	2.30269	8.57564	4.25757	3.41764
ZDHHC11B	0.418265	0.561415	0.494559	1.20282	1.15459	0.287166	0.0255534	0.125906	0.377055	0.279599	0.298728
MSH3	9.99819	5.58754	6.74046	1.79583	3.52817	3.94791	0.591897	0.479003	6.33059	4.05248	5.84862
MED23	24.2211	24.0562	21.096	11.1327	13.4736	21.3424	4.41666	2.90529	31.7467	23.3742	20.3419
CCDC28A	5.02408	5.07694	6.43521	17.4675	23.811	6.05583	4.25855	4.85745	4.89727	9.35769	4.71135
TCP1	64.0741	48.3035	46.9977	54.8805	73.3485	56.8129	30.9799	23.4465	75.8805	68.1965	59.7595
E2F3	2.72069	3.28876	2.0078	4.18021	6.92205	3.06568	2.33219	1.81198	4.12356	0.992704	2.36082
IP6K3	0	0	0	0	0	0	0	0	0	0	0
MAPK13	4.32338	4.38075	2.77307	20.7887	69.2709	1.96708	4.48292	2.78082	2.55308	4.29851	2.49476
SLC12A9	9.55092	9.73062	9.78887	66.9723	133.619	10.1794	18.804	9.48546	9.11312	3.81254	6.49459
SRPK2	30.0176	20.9331	18.5658	15.566	24.2383	16.654	11.6236	5.17349	34.5126	10.5507	22.939
RINT1	8.485	5.27989	6.83317	7.09978	7.15623	4.80256	2.47439	2.4771	8.21969	12.4043	7.99471
LSM8	23.2261	15.9449	15.1585	17.2276	25.4132	14.9721	14.5016	24.497	28.1284	17.1722	16.1302
UBE2H	22.6349	17.5913	17.4023	10.2692	14.1482	14.3052	17.2822	8.90085	22.4511	26.0721	26.8784
WDR91	7.55965	8.79177	6.64502	11.0077	16.1264	7.16703	7.86392	4.5586	6.64064	11.2427	11.3493
NUP205	12.8626	10.4272	12.3192	10.9304	11.6281	8.12825	5.73335	7.81425	14.1238	8.64702	7.21824
BRAF	23.9399	22.9473	17.645	3.06605	4.35311	17.1769	1.04792	1.06782	16.804	25.8737	13.885
CDK5	1.3856	1.80186	1.37134	4.38938	6.75935	1.57836	3.91413	2.75097	2.18	0.318866	1.13288
LMBR1	19.4046	16.1694	14.8293	4.40224	7.23983	13.9831	2.63631	1.39247	11.2528	23.6672	14.9691
LINC01022	0	0	0	0	0	0	0	0	0	0	0
AC092447.10	0	0	0	0	0	0	0	0	0	0	0
HIP1	1.67442	2.52373	2.36391	3.23766	9.4873	2.27574	2.34486	0.694034	2.12435	1.0047	2.95368
MIOS	11.3961	12.1288	11.0591	5.64969	8.07426	9.51649	2.41536	1.91809	13.8023	17.9396	17.7051
RHBDD2	7.54686	8.44316	8.69614	14.9093	24.5995	7.78988	12.8342	11.9738	8.40021	19.9557	11.0808
CACNA2D1	0	0	0	0	0	0	0	0	0	0	0
POLR2K	19.2309	15.1761	15.346	17.7287	24.7305	15.0512	11.9549	10.8446	19.7075	20.9141	16.896
CSMD3	0	0	0	0	0	0	0	0	0	0	0
TAF2	21.6762	15.5073	16.175	7.43396	8.92123	17.4364	1.56664	0.891464	20.7947	22.0802	20.4539
DERL1	14.5528	13.8481	12.5258	26.9181	36.371	14.3473	18.0151	15.1578	21.7049	14.5331	12.6997
TRAPPC9	9.16411	6.14881	9.6841	5.50291	6.60152	5.48982	3.62225	4.61192	5.70947	5.06268	8.18096
MROH1	3.53458	4.07969	3.40611	14.4402	19.8254	2.76404	6.64647	2.45986	2.66017	2.34137	3.46151
INTS10	40.467	28.3431	25.6395	21.3827	28.1843	24.2317	22.3684	20.0673	45.5418	19.9272	24.4787
XPO7	12.2519	11.7082	11.4056	10.0666	15.6455	7.56108	7.49944	5.18193	18.2504	9.50586	10.1655
DOCK5	6.85509	7.57113	9.64203	10.5194	35.6391	8.22326	3.47997	1.84312	6.60344	3.17282	12.2963
PPP2R2A	15.9246	14.2023	12.477	13.0366	22.8738	11.3848	10.7971	7.66015	18.3597	17.5868	17.1703
DCTN6	11.2859	10.7775	10	7.25426	14.9202	11.1767	8.16621	7.31629	19.6067	24.5742	11.4382
AC068672.3	0	0	0	0	0	0	0	0	0	0	0
GOLGA7	26.2316	25.9801	26.3544	27.5426	31.6168	25.5736	8.68952	7.34487	15.1675	31.7693	18.0698
AC120036.1	0	0	0	0	0	0	0	0	0	0	0
TCEA1	37.8445	29.406	29.6065	18.0216	24.4111	29.8279	6.39243	18.0146	21.3938	24.7669	20.6348
TGS1	9.77706	7.1168	11.1938	5.44642	7.6117	5.62688	3.42265	2.85719	9.83091	12.6918	9.0875
AC092819.1	0	0	0	0	0	0	0	0.0151542	0	0	0
INTS8	27.2601	24.672	18.2526	31.0699	41.0975	17.1092	15.2539	8.59538	23.8926	20.7692	15.6093
MATN2	0.855202	0.784275	0.911324	0.151414	0.207347	0.338216	0	0.153814	0.835721	1.55788	1.03248
RAPGEF1	25.3789	27.8209	23.2385	32.1164	43.8781	22.7799	20.6504	10.3324	31.962	27.1	34.7456
CACNA1B	0	0	0	0	0	0	0.00357966	0.003051	0	0	0.00558845
POLR1E	6.05901	5.57547	5.94538	5.27746	7.29843	3.92507	3.74092	4.23854	5.06036	4.56176	3.35241
AL353572.1	0	0	0	0	0	0	0	0	0	0	0
NCBP1	19.4583	13.2924	9.81778	7.14972	10.6574	11.9802	4.90206	4.60087	16.8382	21.9712	12.0553
MORC4	2.67032	3.21395	1.87905	1.15018	1.66455	1.41662	0.602044	0.305305	1.79124	3.56571	1.88598
THOC2	55.8872	42.5077	39.0651	15.9615	25.3791	33.1566	11.9373	9.36189	52.3489	31.4055	33.5773
ZDHHC9	0.986678	0.667337	0.968273	0.436959	0.994589	0.646255	0.168283	0.10008	0.521585	0.789473	0.981594
SLC9A6	5.48393	4.79857	4.50816	3.24441	4.35754	4.04817	2.93186	1.61489	7.63359	7.36788	5.53497
CTAG1A	0	0	0	0	0	0	0	0	0	0	0
CTAG1B	0	0	0	0	0	0	0	0	0	0	0
CTAG2	0	0	0	0	0	0	0	0	0	0	0
SMS	8.63842	7.1068	7.07372	10.9167	17.3401	10.5467	5.25399	8.16753	5.88575	3.02269	6.74544
MED14	15.4378	14.8302	15.8877	6.14663	9.67876	13.9558	2.46444	2.27109	11.0887	13.4849	12.9162
Z93403.1	0	0	0	0	0	0	0	0	0	0	0
ARAF	17.2173	12.856	10.2082	35.8942	51.787	13.9472	23.1802	21.9144	15.3463	11.4526	14.1586
DIAPH2	10.5139	9.02702	9.25791	2.26388	3.42897	9.01715	1.21404	1.17006	8.59986	2.90171	8.15972
TSPY5P	0	0	0	0	0	0	0	0	0	0	0
TRAPPC2P3	0	0	0	0	0	0	0	0	0	0	0
USP9YP1	0	0	0	0	0	0	0	0	0	0	0
TRAPPC2P7	0	0	0	0	0	0	0	0	0	0	0
TSPY14P	0	0	0	0	0	0	0	0	0	0	0
TRAPPC2P9	0	0	0	0	0	0	0	0	0	0	0
TRAPPC2P10	0	0	0	0	0	0	0	0	0	0	0
TRAPPC2P4	0	0	0	0	0	0	0	0	0	0	0
TSPY2	0	0	0	0.0159668	0	0	0	0	0	0	0
TSPY11P	0	0	0	0	0	0	0	0	0	0	0
TSPY4	0	0	0	0.0544635	0	0	0	0	0	0	0
TSPY8	0	0	0	0	0	0	0	0	0	0	0
TSPY7P	0	0	0	0	0	0	0	0	0	0	0
TSPY3	0	0	0	0	0	0	0	0	0	0	0
TSPY1	0	0	0	0	0	0	0	0	0	0	0
TSPY9P	0	0	0	0	0	0	0	0	0	0	0
TSPY6P	0	0	0	0	0	0	0	0	0	0	0
TSPY10	0	0	0	0	0	0	0	0	0	0	0
TSPY15P	0	0	0	0	0	0	0	0	0	0	0
TSPY13P	0	0	0	0	0	0	0	0	0	0	0
DOCK4	0.408862	0.972505	0.959082	0.557223	0.721411	1.73669	0.127225	0.0943663	0.927613	0.1282	1.06745
WDR11	30.5621	25.9514	24.4949	17.7062	28.129	18.6632	5.42318	4.30793	20.881	10.7751	14.5708
ZDHHC16	8.63944	6.04561	5.85976	9.23155	12.2387	3.36434	4.31074	3.62333	6.13434	2.10277	3.15033
CHD1L	8.0702	7.08149	7.09985	8.1672	11.1758	6.16042	3.14263	2.88359	7.45867	3.66828	3.57306
SSU72	30.8503	22.7648	24.2812	51.5509	65.026	20.9492	26.9199	30.0252	19.2074	15.816	14.7012
DAP3	44.4428	36.8449	29.092	58.0155	74.8796	24.0667	26.4457	24.0445	25.7133	22.5955	20.5243
CAPN1	23.5854	20.4809	21.1032	61.0358	91.4164	17.1414	49.1262	26.2601	20.0124	6.52461	10.3183
RAB6A	27.8267	24.6332	18.6533	19.8614	29.8378	20.4973	8.95477	7.64034	23.5578	6.89499	13.0502
SLC35E3	3.67564	2.0808	2.39415	1.64424	2.77585	2.00747	0.295113	0.492122	2.14721	1.0185	1.58799
SPTSSA	2.11483	1.59274	1.19687	6.65571	10.9595	2.49886	1.45237	1.53844	1.20971	0.271043	0.773732
ACTR10	29.8606	17.4936	20.0721	26.0755	35.0466	16.8259	17.7131	18.7709	24.0868	21.1562	14.3211
TMEM87A	27.4882	20.8114	22.583	13.351	19.4058	20.405	6.50092	6.05865	28.6211	19.9276	13.3393
ALG6	12.2284	8.6406	7.39425	7.86221	8.24208	5.91089	3.39642	2.93109	7.64552	2.23873	4.25741
ZDHHC1	0.597403	0.192311	0.378589	0.923306	1.5779	0.431964	0.30641	0.769402	0.345696	0.332283	0.236416
NLK	6.43967	5.74841	5.64422	3.24995	3.88652	4.36996	1.2748	1.29285	4.49224	2.76344	2.9684
RECQL5	10.2488	5.99694	5.37993	25.4166	42.2116	6.29339	7.88685	7.67928	4.88854	3.37007	4.7716
TEPSIN	14.4913	10.9024	11.8876	71.54	99.5415	8.06223	45.5962	13.6131	15.6936	5.31364	5.99358
ZC3H4	9.0782	7.5261	4.56837	12.6975	19.9638	3.44665	8.6345	4.93034	6.56941	5.95229	3.94404
CTNNBL1	10.5308	7.99569	7.49802	20.4394	26.8169	7.97588	16.4547	31.5107	10.263	2.7872	4.7968
ZDHHC8	6.77434	4.65147	3.22411	24.2812	33.6307	3.32183	13.186	4.14362	4.1302	2.94943	2.3617
RABL2B	9.04259	4.9904	5.9835	29.565	32.0177	4.97562	11.9628	5.10265	7.39976	2.66964	4.19373
IFT80	16.5597	12.2813	9.64036	4.09587	7.98765	9.32713	1.62189	0.771922	17.0309	5.92195	6.42711
TBCK	29.8807	20.5614	18.4144	3.84741	6.96862	13.8806	1.51817	0.786777	21.579	10.4916	11.2758
ABHD18	7.72998	5.85379	5.55681	3.22432	3.27935	4.53263	1.5562	1.10769	9.98865	3.00643	3.06977
SPCS3	54.6001	40.7164	36.0946	19.3466	28.8645	39.839	10.0885	13.2669	46.0963	25.7244	25.0048
TMEM33	16.5415	11.6682	10.9752	7.8775	13.3243	11.4509	3.47656	1.9138	14.4519	7.02841	7.77953
HARS	16.9184	13.4909	14.0156	25.7896	33.4396	11.9244	12.7193	11.5101	17.815	13.2373	7.31241
TMEM181	7.95555	6.53409	5.79529	6.09732	6.75141	4.91487	2.00002	1.04261	4.34521	3.20232	3.26426
TMEM30A	22.3354	20.1878	17.5935	19.8866	30.2966	26.0237	7.31734	7.35008	27.3738	7.02647	10.4586
ORC3	10.4089	8.2702	7.54797	6.4798	9.71493	5.29905	3.60869	2.43924	7.5903	4.34744	4.70498
SLC35B4	3.36332	1.96404	2.64527	1.69724	2.52538	3.67056	0.926987	0.782108	4.36045	1.39902	1.45599
CUL1	15.3247	11.7966	10.9707	11.6794	19.8368	8.46152	5.32057	7.3397	15.1297	7.82669	6.63128
INSIG1	22.4586	17.8548	18.1336	11.7907	16.144	23.2847	5.6413	6.36208	18.7429	12.3179	9.44157
GARNL3	1.56743	0.888131	0.599589	0.712519	0.470758	1.0108	0.0070308	0	1.05995	0.348492	0.551573
RCL1	7.40597	5.83831	4.89873	3.53397	4.1894	3.56939	2.76809	2.69349	7.095	3.23306	3.40666
CUL4B	20.278	15.6972	12.7643	10.8829	16.0258	13.151	4.90974	3.91364	19.8154	6.72669	8.87063
SLC25A14	4.94045	3.87072	4.0426	7.88261	8.12659	3.05778	1.73445	1.16177	4.15064	3.40179	1.95267
SLC9A7	5.40951	4.17714	4.19563	0.940326	1.1511	2.80325	0.263772	0.335089	3.08933	2.53156	2.42802
HPS1	19.377	19.5859	20.3354	52.0888	61.2305	20.1536	18.7941	12.9894	15.4298	11.1611	9.94181
ARL2	6.14552	4.52134	5.22623	20.3873	20.3866	4.30059	11.7209	11.8267	4.96721	1.40925	2.36122
C11orf80	3.80175	2.24012	2.95106	5.79018	3.916	2.37734	1.61186	1.39795	3.06744	2.39866	1.33932
SMYD2	11.9436	7.63991	8.38706	9.62795	10.4724	6.1034	3.84232	4.33102	8.85319	1.25885	4.0281
MLST8	5.21101	4.17001	5.83089	12.5883	21.5325	4.28789	10.8684	10.653	5.11585	3.41368	1.91468
RELCH	36.0447	25.5533	27.7359	10.298	17.3904	23.3299	1.8891	1.1467	33.0614	14.5289	12.9857
TMEM161A	5.345	3.00316	3.73788	8.65284	8.93588	2.5081	7.30832	4.66168	4.71632	1.11911	1.74958
RASGRP3	9.93501	5.72633	9.20168	1.95249	2.28879	2.17646	5.76996	2.70268	6.00568	7.6931	3.37344
ERICH6	0.120618	0.056728	0.1289	0.149772	0.0254588	0.0611909	0.580726	0.130562	0.0775339	0.0806054	0.0275174
ALG3	6.35375	4.95809	7.23722	15.6367	21.2142	4.99895	17.8787	12.8162	9.23991	0.951765	2.42029
LSM5	23.6623	16.2532	20.8692	16.5055	21.8631	15.6204	11.758	23.3323	25.549	11.9435	9.76147
IFT74	3.86357	2.62081	4.21567	2.01724	2.41115	2.89576	0.518516	0.438457	3.74536	1.7035	1.81939
MCTS1	10.1405	7.61796	8.40687	16.3246	22.653	6.48836	10.5862	15.6121	13.0668	2.7888	3.94076
HMBS	2.86655	2.40992	1.24716	6.16792	10.0366	1.52452	9.09347	8.54994	1.9874	3.81522	4.45597
CRTC2	11.6708	10.2884	7.34652	61.3495	88.065	12.9068	23.3563	16.3299	6.79312	21.837	18.8925
ZFC3H1	69.5051	59.7929	45.9342	27.5266	37.8176	37.1233	8.04384	4.2878	52.9242	77.6986	96.9051
NAA16	17.1352	17.6389	17.1414	8.1643	13.0251	12.5547	7.46425	3.00926	23.8227	27.8626	35.4705
KIAA0556	4.12905	5.00923	3.41637	7.31606	11.7191	4.07773	3.97753	1.3801	5.79273	3.7989	7.02011
TAF1C	12.6844	11.4871	7.06189	47.2921	45.4002	8.36337	25.6644	9.51479	12.1782	7.27892	17.1921
MYH10	1.49552	3.53428	1.3176	0.367276	1.26677	1.45558	0.359	0.0521821	1.66814	3.29088	2.94897
SLC9A8	4.72825	5.91153	2.98627	7.81547	13.5292	4.00913	3.3863	2.06395	6.06734	7.72627	9.67645
IFT122	5.5633	4.15436	1.85532	4.30226	6.23273	3.83236	5.77554	1.8374	3.70913	3.24056	6.57273
IP6K1	5.74896	8.55696	6.02102	14.7558	19.8857	6.21444	10.4991	7.33876	8.65175	13.8127	15.64
MAEA	9.12484	10.3715	9.31044	39.5413	89.1467	9.44243	27.4165	12.0132	17.545	8.89048	19.2879
CHD3	32.7021	40.0574	24.2764	86.8472	100.689	20.3268	29.3496	17.8094	34.5524	24.5519	17.8034
PCYT2	4.31236	4.77611	4.74721	10.3219	11.9811	4.05103	6.55901	4.52337	5.01944	2.54111	2.36837
ACTL6A	12.2028	12.8946	10.2672	27.8596	37.6139	7.31209	9.81505	10.0698	11.793	5.46841	6.26489
RPP30	11.1289	9.90256	8.78143	13.8679	16.8989	8.52907	8.53159	9.95437	12.6814	6.03047	4.73793
CEP164	11.4367	9.9518	7.85831	14.31	16.9733	6.72648	4.80055	2.92119	6.08991	5.84113	4.37602
SPCS2	25.8348	17.8424	12.809	104.874	151.616	16.1179	71.0908	67.3467	20.1839	9.03065	6.63015
INTS4	23.6734	21.1665	16.8513	17.852	20.1026	13.7703	7.10332	8.76859	13.6847	12.3754	8.87634
ALG8	11.5463	9.34126	6.4974	7.86515	10.6699	5.19151	5.03138	7.11649	7.56256	1.85502	3.53512
TCEA3	7.74753	5.89254	3.33325	5.06388	6.54907	1.67235	2.61642	2.25462	4.65597	4.9813	2.22266
TSPAN31	9.76542	8.23236	6.29596	17.7694	22.9018	4.91521	8.33385	7.33181	5.21228	3.28929	3.52535
RASGRP1	39.92	36.6495	29.7525	11.5079	14.8762	18.5722	5.80766	3.52376	48.4108	18.8164	15.7206
VPS25	11.8409	11.2582	7.53585	19.0449	29.8111	11.5715	10.5904	12.1488	10.5303	6.02259	4.94261
SCN4A	0.0326832	0.0277593	0.0247965	0.0325133	0.067893	0.0350302	0.0190653	0.00604182	0.0316394	0.0658956	0.0135186
AP1M1	18.6917	14.9429	13.7953	37.558	66.7237	13.0128	31.1322	20.8825	19.2215	2.27091	6.70778
CRTC1	1.70568	1.30065	0.895166	4.31975	8.09477	0.755868	3.43917	1.94061	0.815105	0.558562	0.584821
SFI1	36.6129	32.9865	22.7442	92.4348	75.9674	15.3784	27.0143	14.2443	20.9861	18.073	15.7185
PDE6D	8.07994	7.89697	6.86525	8.49859	12.9986	6.89738	3.81425	4.35788	4.52092	2.10291	3.49038
ATXN10	26.6109	22.7109	18.2386	31.0982	35.9152	18.3714	15.0409	21.6989	23.3206	7.38328	8.74228
CAMKMT	8.53798	8.66831	4.07868	1.71077	4.04757	3.11333	2.17418	1.05563	4.38548	2.8558	3.92929
PUS10	4.56543	4.24516	1.88637	1.54481	1.76186	3.17767	0.696632	0.564834	2.82553	2.0183	1.71022
CFAP44	7.60811	4.72241	2.47148	2.19424	2.55739	2.03925	0.31964	0.237423	3.8031	1.3751	1.36867
RNF123	4.45177	7.61399	3.47057	13.9118	18.5717	2.5977	17.0287	8.98363	6.81473	1.63804	1.7119
C5orf34	1.39275	1.65793	0.876669	0.486898	0.534587	0.450486	0.133511	0.0788962	1.00005	0.280917	0.565921
NAIP	18.0699	21.3492	13.2553	25.6698	39.0727	23.3136	11.4534	6.76271	17.017	2.86281	7.25303
TMEM161B	16.8148	13.9411	9.91332	3.33161	5.07074	10.719	1.74761	1.11802	11.6344	7.38441	6.19116
TBC1D32	7.6185	5.69009	3.77265	1.31752	0.945623	4.33903	0.184719	0.29913	7.39433	2.41162	1.92291
ADAT2	7.44685	7.88689	3.82239	5.42914	6.7733	3.49617	1.92143	0.615164	6.03039	3.20891	2.15777
WDR27	7.07212	6.29242	5.78962	7.96502	12.5584	3.23151	2.97752	0.845389	4.96173	1.8836	2.85923
VPS52	19.669	17.5912	14.9237	43.324	51.9665	12.0589	24.527	10.3756	19.9187	9.58621	8.46012
XPO5	14.3695	10.6779	6.07845	7.63871	9.97263	5.21782	2.96877	1.80503	7.29771	6.65951	3.51842
NOL8	28.6763	26.3937	15.838	15.6214	19.9306	14.7812	8.96262	6.08296	27.1598	23.6126	12.0751
MBTPS2	1.37741	1.40515	0.895285	0.856412	1.56168	0.627516	0.50796	0.509045	0.933481	0.47634	0.484238
CPLANE2	1.96305	0.965012	2.11789	1.82643	2.51077	1.4447	1.36962	0.334987	1.12194	0.76108	3.86317
EED	13.8799	7.59954	10.0154	12.3827	15.9634	7.06644	8.24508	8.85486	13.8002	13.696	15.8127
CEP170	29.2564	23.086	22.1243	6.75066	10.8549	24.9714	6.0807	3.3388	36.8567	16.468	49.3747
MYH11	1.51112	1.28513	1.12923	0.51524	1.12901	1.28175	0.0768518	0.131431	0.91431	1.56362	2.92944
PDPK1	8.79278	6.10365	6.87552	10.227	15.3968	9.82848	3.61547	2.11486	8.49293	7.72761	15.9091
PDPK2P	2.25542	2.10138	1.98506	0.778428	1.33158	1.53952	0.199632	0.121718	2.25475	2.1026	4.66597
SETD1A	1.80987	1.41499	1.06761	7.29125	9.89798	1.6998	4.8646	3.76955	1.87313	3.79024	3.2166
BAZ1B	21.2256	15.3813	14.2091	10.5711	14.6214	11.5655	8.33403	5.60596	23.0473	16.8553	32.5597
MARCH6	40.387	33.5177	26.087	27.3675	42.3554	24.3149	13.7506	9.10667	33.2154	59.8944	55.601
PLCB3	1.36879	1.24028	1.30084	5.39636	6.49688	2.02448	4.64238	2.18782	1.59927	1.97192	4.61004
MYO7A	0.184118	0.269432	0.136514	0.987605	2.20918	0.494947	0.908212	0.314321	0.163253	0.0793065	0.691944
NOP2	10.6054	11.6918	9.74702	32.6343	35.3061	12.3882	16.781	7.70073	12.7451	49.1591	42.578
CHD4	56.2542	54.2123	47.3919	41.7056	51.9392	49.4165	43.1625	32.9902	65.5634	83.2851	137.562
ZDHHC18	8.46666	9.07497	8.42629	73.2602	178.046	6.70255	12.561	4.94789	6.43673	13.6494	19.3579
HAL	2.97696	2.77744	4.03706	19.7916	82.2332	5.44534	4.14307	1.88458	3.60455	1.01904	9.48832
CCNK	16.7287	17.6082	15.0051	21.3503	34.8089	12.8021	11.9604	8.72865	13.9757	30.3774	49.5313
TMEM231P1	0	0	0	0	0.34642	0	0	0	0	0	0.485946
CACNA1G	0	0	0	0.00434829	0	0	0	0	0	0.0135683	0.0478937
USP14	7.35152	6.51166	6.26998	7.55421	11.4258	5.70397	3.45052	3.12807	7.35394	15.4164	15.6585
MYH14	0	0	0	0	0.023272	0	0.0072332	0	0	0	0.0602445
FAM71E2	0	0	0	0	0	0	0	0	0	0.0167126	0.0108562
C3orf20	0.0594876	0.0336936	0.0584154	0.0121926	0.0376481	0.0121327	0	0	0.0307125	0.111852	0.235269
HTT	17.3357	17.9712	18.2152	13.832	17.2113	13.5448	6.71734	3.35647	15.6604	27.6995	42.1438
PPIL4	13.0081	11.827	9.59252	6.89488	11.6906	10.3474	3.03952	1.92222	17.3043	29.9749	39.8636
SRPK1	18.4322	13.8961	14.3188	10.4514	19.3179	13.0732	3.9441	4.20332	16.467	23.2258	41.3847
TSPYL2	16.0151	15.4589	12.5839	28.7026	26.6502	18.9095	11.4651	5.81685	13.0549	115.925	67.2873
VASH1	2.03896	3.76963	3.81829	10.6478	11.1027	3.57513	4.5508	2.10083	4.35615	0.921783	2.05725
PPP5C	8.43617	10.5364	10.7829	20.738	21.9709	6.15218	13.4161	8.75086	18.3428	3.26432	7.93606
TMEM150B	0.935531	2.38743	1.90441	7.71321	16.4861	3.2438	5.24676	1.9007	2.29184	0.132107	2.47929
SPEG	0.267393	0.753117	0.976144	1.42497	1.8675	0.6997	1.22584	0.941466	0.960682	0.674591	1.09
USP2	0	0.034877	0.115498	0.0458871	0.0174109	0.0897991	0.110557	0.0150161	0.0317723	0.410078	0.27743
PHYH	5.0811	3.4239	2.46119	2.80469	4.24496	3.77136	0.777368	1.13182	1.76292	3.91346	3.677
SSR2	100.151	74.1452	76.2824	113.98	172.858	71.7237	47.3914	56.4883	49.0481	59.9976	51.1836
ZC3H6	8.7496	5.89291	6.0111	1.52658	2.28097	4.0174	0.351357	0.399741	3.36793	12.6425	7.76606
FCHO2	3.65903	2.3346	2.75356	2.78294	6.62379	3.33283	0.966481	0.512876	1.57096	0.709299	1.64947
EFL1P1	0.259358	0	0	0.0393517	0.0295334	0	0	0.0141504	0	0	0
STX8	29.4118	23.3993	18.7996	32.5236	42.1672	20.943	13.865	16.7951	12.9944	8.26963	13.4469
MAPK12	0.70188	0.174979	0.141087	1.25307	1.35034	0.462469	0.300748	0.358896	0.214893	0.112436	0.174839
ZDHHC14	1.52965	0.542593	0.689875	1.49408	1.55504	0.675667	0.736257	0.910761	0.39424	0.337277	0.632228
MAGT1	21.2477	16.2178	14.9357	9.47112	13.9854	15.4859	2.27493	1.72447	9.54462	11.7604	8.56063
RTTN	16.7002	12.7086	10.0309	1.63277	1.45943	8.54787	0.520815	0.617894	7.78219	8.98389	5.05723
CAPN8	0.118992	0.101349	0.190421	0.357402	0.0589561	0.0901149	0.0767005	0.405839	0.0576451	0.0412921	0.0610538
FAM92B	0	0	0.0663159	0	0	0.0222271	0.0120435	0	0	0	0
STXBP5L	0	0	0.00405819	0.00664758	0	0	0	0.0024733	0	0	0
CACNA1C	0.0422927	0.0530127	0.141169	0.0116695	0.0615492	0.0833412	0.0223356	0.00694764	0.0335194	0.0272301	0.0213855
TTC23L	0.0772497	0.0492225	0.309573	0.0394532	0.0611012	0	0	0	0.0448681	0.956156	0.127623
CEP170B	0.0478661	0.0291188	0.230103	0.213943	0.661367	0.11609	0.104995	0.169815	0.0731177	0.154539	0.0871784
PLCD3	0.451058	0.50625	0.485085	1.45496	1.45707	0.883023	1.65554	1.61108	0.232326	2.33539	2.9757
LAMB4	0	0	0.0316109	0	0	0	0	0	0	0.46856	0.156922
COL4A3	1.0717	0.473512	2.10567	0.668809	1.14603	1.27075	0.00786979	0.017458	0.397003	1.04887	0.650608
AC244033.2	0.0678034	0.0192032	0.0686302	0.0803136	0.396972	0	0.0873193	0.0169497	0.0175028	0.0182091	0.0186614
ACTL6B	0.0698523	0	0.0425055	0	0	0.0627091	0	0	0	0.11219	0
CHD5	0.0871455	0.0335335	0.0642119	0.0774653	0.126305	0.032247	0.014764	0.0725541	0.0203853	0.0106153	0.121076
SCN11A	0.0367949	0.0104183	0.057618	0.00981568	0.0233998	0	0.00816856	0	0.0094985	0.0197772	0.0493353
CACNA1D	0.156315	0.118694	0.295482	0.678121	0.517483	0.260593	0.201793	0.0553344	0.0650547	0.305221	0.366026
PLCB4	0.219951	0.0140633	0.112997	0.0226716	0.0139575	0.125756	0.00729036	0.00355193	0.0271578	0.0287134	0.0683975
MAPK8	18.2098	16.161	10.8787	5.31578	7.84474	12.3406	3.81556	1.77039	32.0598	10.8568	14.0988
FRA10AC1	7.48069	7.57905	4.86596	5.44146	6.55232	8.74377	4.53358	6.36795	14.5842	4.63601	9.7453
USP21	4.64444	5.4494	4.09355	19.3677	23.085	3.66424	12.9316	7.12364	9.53065	7.3572	7.88685
SLC8B1	21.5262	15.786	10.4249	21.0859	33.673	13.8116	13.8288	8.65806	24.9559	10.2436	20.144
CRTC3	17.0798	18.2835	14.1277	10.2643	16.0405	11.1142	7.36861	4.05997	31.4999	13.8621	17.8126
NAPG	10.4616	10.8915	7.98562	4.3397	6.84664	10.2312	3.96581	2.8812	18.2873	7.84369	9.47915
CRNKL1	10.7834	10.1658	7.84443	10.434	10.9359	9.84052	8.21193	7.89922	16.8986	11.7701	8.35809
SPAG16	2.71493	3.80251	1.96094	1.81771	2.5363	1.70373	0.640824	0.452254	4.33466	0.853266	2.12857
NEPRO	25.8161	20.7187	14.4813	12.7413	19.2143	21.2576	9.21846	9.01859	30.2139	13.0946	17.3556
GAR1	1.7242	2.38247	1.14215	9.0166	12.0324	1.84287	4.97245	10.398	3.71889	1.8441	1.42101
ICE1	20.7267	18.4053	12.7409	4.56551	5.88963	13.7195	3.32457	2.88682	27.3072	15.8943	18.2218
SLC30A5	13.4863	7.4168	5.90269	10.0762	16.5725	5.99447	10.6593	6.79277	14.2948	7.47859	6.48982
SRI	31.9415	28.5238	23.9712	45.2058	61.9645	22.8361	44.855	52.1321	52.4717	13.4684	23.0059
ARPC5L	9.32547	8.43538	8.16103	20.8047	22.1738	9.23282	18.1179	14.6693	16.7611	13.5382	13.7862
DCTN3	17.9114	14.1188	13.1204	47.2265	56.5761	17.7865	47.1314	55.3961	28.8479	9.34738	12.8467
BRCC3	5.57064	5.2875	3.57822	4.46042	6.12601	3.93397	4.66959	2.79716	8.13665	2.57475	3.98011
EXOSC2	12.8199	8.00665	7.26323	12.3083	17.2585	7.8072	7.90785	4.48155	15.6018	8.43991	5.43458
SRSF10	126.597	93.4713	73.4214	27.5681	40.453	95.3946	13.7725	10.1327	165.216	154.073	170.062
SCN8A	0.436617	0.250572	0.059063	0.143053	0.111448	0.215584	0.0164375	0.0174393	0.386517	0.0667361	0.166585
MYEF2	5.55945	5.60963	1.79532	4.37354	6.95005	3.00842	0.944775	0.425805	4.89872	11.7016	5.34725
EPAS1	0.665502	0.385547	0.0811592	0.421942	0.788858	0.50637	0.0768452	0.200367	0.319981	0.462085	0.451151
SLC12A7	6.46834	6.94702	4.77856	30.6572	29.7985	5.6868	9.01242	7.56713	11.8499	3.43778	12.1498
DIAPH1	42.785	46.5332	35.7085	51.2765	56.938	27.6297	71.0586	39.0995	75.7268	25.3311	81.7347
MAPK14	29.8283	30.2415	24.8652	20.3512	39.1811	26.4388	10.3713	7.04924	54.6978	30.7586	55.1228
GARS	24.1058	25.9858	19.8385	22.5322	24.4995	20.8434	41.8974	41.2969	48.4934	47.7019	42.258
RAB41	0.140653	0.154103	0	0.108637	0.315544	0.141415	0	0.0873947	0.139328	0	0.103196
UBXN4	40.0628	45.0619	30.3153	22.2843	35.7494	33.6567	11.6413	5.96239	65.6658	91.583	84.7926
DCAF4	6.05747	6.6896	4.59536	5.05219	6.3017	3.9318	2.69477	3.37534	10.0969	3.11228	2.50179
ZC3HC1	2.99954	3.33219	1.8053	4.3944	5.33739	1.46322	2.87333	3.70781	4.14163	0.768713	1.02908
PLCH1	0.0818033	0.182451	0	0.0343502	0	0.169195	0.0548555	0.0144484	0.119224	0.175972	0.0599671
DRAM1	5.27598	2.68727	2.41597	3.87969	6.46521	5.5545	4.43093	4.11322	5.74065	4.25089	9.99693
MATN1	0.244324	0.089969	0.0429156	0.0531055	0.0914933	0.0497934	0.0181592	0.126683	0.110323	0.669982	0.466791
VAC14	5.37374	5.78718	5.15759	8.5008	14.3197	4.84793	25.6028	24.0028	11.7263	4.85384	8.0929
E2F6	1.75537	1.91856	0.933016	2.19348	3.7988	1.62399	2.13415	1.38448	3.83538	0.861627	1.39286
PAXIP1	3.61507	4.85976	3.11116	2.38186	3.92766	2.91533	2.44635	1.41539	8.96189	3.80212	4.16716
TEDC2	0	0.390468	0.070823	0.178364	0.48218	0.0598257	0.13906	0.371225	0.385743	0	0.171975
SMPD4P1	0	0.230834	0.0364283	0.0451624	0.0456821	0.019804	0.0413574	0.0110104	0.183298	0.24462	0.252467
TAF7L	0	0.0275509	0	0.0162944	0.0247203	0.0273012	0	0.011896	0.0346248	0.0719389	0
TTC23	0.300177	0.539239	0.149363	0.144404	0.45076	0.416403	0.061875	0.0212061	0.908028	0.290189	0.119832
MYO10	0.220696	0.338318	0.0368281	0.119398	0.18102	0.37229	0.221107	0.0973511	0.597186	0.087454	0.0481539
HFM1	0	0.0349924	0	0.10149	0.0629964	0.136021	0.0302764	0	0.131356	0	0.435685
SLC44A4	0	0.0228173	0	0	0	0.01642	0.0178206	0	0	0.347065	0.0443178
LRGUK	0.114035	0.296427	0.0616514	0.097065	0.0925227	0.0581486	0.0417017	0.0378124	0.073593	0.481277	0.416876
AC022872.1	0	0.17841	0	0.0669262	0	0	0	0	0	0	0
SLC12A5	0.180056	0.673519	0.0502333	0.0138263	0.00797858	0.050566	0	0.164801	0.0929497	0.0666036	0.147942
LINC01873	0	0.0354619	0	0	0	0	0	0	0	0	0
KIF6	0	0.0349008	0	0	0	0	0	0.0247092	0	0.0227132	0
INTS4P2	0.0754045	0.0875949	0	0	0.152813	0.0531102	0	0.037421	0	0	0.0282599
CFAP69	0	0.154103	0	0.125931	0.0448945	0.0540527	0	0	0	0.565233	0
ESRP1	0	0.281157	0	0.0192895	0	0	0	0	0	0	0
BRMS1L	1.70068	3.54815	2.46567	0.856247	2.13945	2.61782	0.484805	0.383423	1.42455	1.89844	0.944716
CAPN11	0	0.183844	0.0438376	0.0239641	0	0.0299641	0.0312809	0	0.0379396	0	0.0202206
ZDHHC11	0.391206	2.78829	2.46609	1.8421	2.36909	0.747192	0.668244	0.323774	1.12583	1.32993	0.962067
PCNX2	14.171	12.7563	9.68386	5.8895	5.1438	8.65127	1.64145	2.81645	4.53619	8.55611	11.8433
HSBP1L1	8.33717	7.6304	3.9879	11.6018	13.6467	4.5134	8.03929	6.01992	2.5495	7.27977	6.6758
POLR2E	18.1362	20.2643	16.5102	69.8702	103.404	20.6967	35.9789	29.2034	8.52546	8.63975	14.7701
AC006369.1	1.34899	1.48662	0.374114	2.88704	3.08646	0.726278	2.13769	1.6876	0.456939	0.941783	0.850819
POLA2	6.28083	4.39354	3.12697	7.54565	8.63052	1.84166	3.27302	3.90621	2.11625	4.45746	2.45942
GBP6	0.111149	0.07555	0.0270007	0.0222487	0.0844205	0.0543954	0.0295392	0	0.0172153	0.0179105	0.0367115
CACNA1F	0.254467	0.218347	0.137838	0.672204	0.376476	0.0474215	0.253194	0.26474	0.0514097	0.187339	0.10064
CATSPER2P1	2.07026	1.63707	0.814	0.167281	0.979706	0.423259	0.0805026	0.26178	0.62846	2.21454	2.14802
SRD5A3-AS1	0.320862	0.507826	0.16313	0.0866116	0.884302	0.387206	0.120775	0.192283	0.0843848	0	0.419422
ERICH6B	0.357206	0.84347	0.222184	0.687805	1.17266	0.100659	0.309145	0.0859056	0.127533	0	0.416836
TCTN1	6.19875	6.11985	3.56424	3.5523	5.29893	3.20496	0.954115	1.04581	2.37137	2.7373	2.22603
PCNX1	57.7934	58.5087	44.0244	9.38308	13.2557	26.1131	5.7344	3.903	21.5974	34.2675	21.3778
RANBP17	1.89304	2.28894	0.320759	0.118715	0.801218	1.2467	0.0758896	0.36611	0.541199	0.282554	0.185465
MAJIN	0.193311	0.165697	0	0.286271	0	0.133802	0	0	0	0.525742	0.409075
TMEM231	0.221091	0.422022	0.375144	0.355011	0.289958	0.395443	0.254708	0.0717503	0.0924885	1.01171	0.688234
FAM227A	0.0122832	0.196476	0.232417	0.00610438	0.00463564	0.340622	0.00204823	0	0.0209118	0.145134	0.189517
AL352979.2	0.973669	3.6948	3.59266	0.589986	0.85503	3.45077	0.494709	0.583228	0.513655	0	1.65824
AGBL4	0	0.014097	0.069809	0.0112871	0	0	0.0293129	0.00611914	0	0	0
CATSPER2	1.61613	2.60604	2.64561	2.54929	2.80977	0.845096	0.831505	0.5779	0.681986	1.34708	0.712679
LRMDA	1.49861	1.9342	1.35694	3.13126	3.24178	3.43842	0.851541	0.824447	0.590209	0	1.36923
CATSPER1	1.52168	1.21236	1.22357	2.24744	7.47469	2.75854	1.65643	1.04144	0.316508	0.498182	0.78623
SELENOM	7.58755	7.38679	5.86437	9.11086	11.3506	3.82253	6.63011	7.93494	1.16859	10.0252	5.31819
CACNA1I	1.05535	1.01431	0.712633	2.0945	2.33649	0.286686	0.475805	0.277509	0.0886846	0.951199	0.557035
TMEM150A	3.69306	3.59533	2.88066	7.47831	9.42801	2.53976	3.189	2.59254	1.33641	2.89568	3.78286
DOCK3	0.348713	0.302341	0.295421	0.158934	0.246862	0.142393	0.0581318	0.0429875	0.0731417	0.345699	0.384678
SRSF12	0.537861	0.408743	0.383604	0.0981567	0.055337	0.175076	0.0121322	0.0134473	0.141277	1.3219	0.484323
PLCH2	5.0884	2.88108	1.76072	13.5243	26.7187	2.29562	8.71988	1.33518	0.619655	1.73501	1.80753
SCN5A	0.0520839	0.00757103	0.00764236	0.00443515	0.0151504	0	0.00227808	0.00259735	0	0	0.00629924
TMEM150C	0.100103	0.0510283	0.072945	0.0500459	0.015193	0.0421925	0.0228693	0.00737485	0.0155044	0.0645315	0.0330725
DERL3	1.56294	0.979616	3.58414	3.47441	9.05083	0.562985	1.34113	2.18858	0.235561	0.494114	0.402766
DOCK1	0.267265	0.265351	0.0806449	0.0937287	0.160662	0.160285	0.171354	0.0476356	0.0291713	0.11763	0.110811
CACNA1E	0.0161905	0.015532	0.0227433	0.189989	1.04534	0.0159917	0.0422077	0.00608605	0	0	0.0775779
SRPK3	0.0290049	0.277467	0.00945014	2.24766	1.58469	0.0191065	0.762823	0.347453	0.0176844	0.0350723	0.0654871
DNA2	3.40618	1.30837	2.43885	0.733983	0.863472	2.21552	0.17821	0.277133	2.93677	3.47368	1.98732
HSBP1	14.5951	8.45183	11.6717	25.6784	36.3201	15.4088	20.4336	31.2459	23.2852	3.28025	9.55999
GBP3	15.9925	10.2398	11.9615	15.8062	15.633	11.3018	6.17556	5.00371	23.5298	10.6683	12.9417
DCP2	36.6417	25.6991	35.775	10.2561	17.9953	43.217	7.39814	6.88214	56.6387	43.942	50.2387
AL391807.1	0.401597	0.196459	0.503569	0.980776	3.77697	1.22464	1.10869	0.702018	0.628408	0.023015	0.233657
FAM92A	3.69262	1.85281	2.3425	1.30752	2.37785	2.27371	0.58822	0.777221	4.18601	2.77331	3.38035
MYO7B	0.94605	0.192993	0.710457	3.34609	3.408	1.50415	0.750283	0.715946	1.15525	0.197685	0.0934039
LSG1	21.12	15.7713	21.4187	14.2831	15.5287	19.2591	15.435	8.01988	37.0938	12.4174	7.80071
INTS4P1	0.646474	0	0.712552	0.00890339	0.0292656	0.232485	0.0317439	0.00900441	0.677998	0.0734739	0
MAGOH3P	0.543633	0	0.170895	0	0.235534	0	0	0	0.210513	0	0.227087
RAPGEF3	0.149778	0.140279	0.317667	1.46926	0.401294	0.120061	0.513446	0.178606	0.276799	0.579914	0.646037
CACNA1A	0.0936613	0.0658054	0.177444	0.784921	1.17694	0.0745243	0.42008	0.48819	0.166308	0.0677313	0.404749
AP001085.1	0	0	0.095373	0	0.255429	0	0	0	0.118446	0	0
AOX1	0	0	0.0127913	0.00634774	0.0159859	0.0870996	0	0	0.0162874	0	0
CFAP46	0	0	0.00933858	0.0608904	0.0174306	0.0094239	0.00512938	0	0.0119159	0	0.00636457
MLXIPL	0	0	0.0261409	0.077874	0.140594	0	0	0.00792435	0.0314539	0.226869	1.15189
SOX5	0.977472	0.546534	3.34963	0.168691	0.186067	0.536132	0.0344421	0	1.45158	0.587069	0.63358
CUL2	10.5578	9.46562	8.65231	7.35891	10.4504	9.79255	5.23571	3.7121	21.2563	10.4528	10.7659
PSMA1	76.8965	53.0133	54.5729	65.5082	92.5433	69.4398	84.0889	61.1574	153.241	89.0493	90.3718
KIFAP3	9.52131	7.71729	8.02892	4.6741	5.3235	5.38336	4.12466	2.34146	17.1293	6.64974	8.06532
CCDC43	8.25834	6.83917	5.94924	5.23814	8.72299	7.66021	5.41441	5.5296	16.4435	8.09474	7.3889
GBP2	78.0901	71.112	65.8867	83.9781	109.391	69.4238	25.8515	53.6658	144.396	79.4229	88.4562
ZC3H8	10.7032	5.3454	5.22168	6.31872	8.99526	4.74467	3.72373	2.18304	12.6627	6.56197	7.95989
CCNT2	38.4609	22.2454	23.0974	7.35712	11.2867	20.495	5.20596	2.42042	48.9868	31.4091	40.751
DYNC1LI1	19.5631	12.3886	13.0881	12.2389	22.3599	16.333	9.9797	7.833	36.7834	15.7624	24.0466
TNPO1	35.4944	24.1936	25.7748	8.54706	12.5636	30.319	10.701	6.36768	61.0887	33.2161	41.6812
WDR41	12.469	9.52489	9.63034	6.86948	13.1153	12.9914	6.21523	5.36718	22.8559	3.01686	10.8093
E2F5	5.16048	2.24077	3.22164	2.89084	3.08045	1.57381	0.996673	0.693547	7.15375	5.95925	2.80356
CACNA1H	0.650641	0.0680831	0.0469228	0.670457	1.04352	0.226735	0.562838	0.188089	0.33494	0.168613	0.0405027
SMAP1	12.7008	10.7524	9.14988	7.49473	11.5487	9.89186	8.12338	5.64641	23.5176	4.20867	6.30501
C1orf109	4.3793	3.5155	1.89581	5.95805	6.89049	2.26169	4.14856	2.00238	7.21819	1.08364	1.27657
TMEM107	31.5819	21.6981	27.9444	8.82109	9.8011	49.4657	2.51949	2.37989	59.7116	40.8503	57.8911
AC073869.1	2.61606	1.59993	1.67771	4.87806	7.0561	2.17864	5.02694	3.08343	3.75574	8.84801	4.77521
ZCCHC8	13.8651	10.8097	10.5974	12.7134	16.9416	11.1922	9.1185	5.56203	25.7832	23.1683	28.9961
AHCTF1	26.3952	18.9745	21.306	7.91453	14.9274	26.9406	4.98782	4.19256	44.5914	55.6821	75.3124
DYNC1LI2	27.5648	23.1502	21.0303	13.2007	20.4198	26.5116	7.89098	2.42471	55.2189	23.7756	71.3988
GPR89A	12.4532	10.5811	11.4654	8.55879	9.55237	7.3233	6.22735	5.36835	30.0988	8.89185	15.3242
GPR89B	5.55158	4.23944	3.85359	6.01956	6.32371	3.73414	6.60639	3.99831	16.7999	3.17403	4.86519
CNIH4	7.08357	5.87059	6.86774	14.0519	20.9095	7.30967	10.8973	9.99185	15.8549	6.32823	10.9513
CAPN9	0	0	0	0	0.0412407	0	0	0	0.0242702	0	0
E2F2	0.634388	0.724599	1.14505	2.02692	2.88001	1.04195	3.05981	3.80424	4.84977	0.230662	0.915312
POLE2	0.357194	0.80909	0.912293	0.588517	1.84605	0.58804	0.372318	1.51547	2.28429	0.101797	0.811045
CLCN7	12.1943	11.7797	11.4963	78.0744	123.851	14.8311	117.002	44.2231	29.9642	8.30872	22.9025
GBP1	24.038	24.4985	24.3222	28.853	60.0383	22.8343	16.4519	24.0638	192.614	15.8391	26.8767
GBP4	24.7925	21.8573	17.0403	16.4032	20.1785	15.0847	11.6974	17.5774	66.4226	13.9391	15.4403
GBP5	69.2118	47.5762	47.8671	49.8995	61.03	37.2114	22.0271	39.7085	145.475	76.6161	71.4441
GBP1P1	0.0995239	0.298041	0.331296	0.170051	0.406092	0.121464	0.0789141	1.14176	1.81559	0.127795	0.14654
INSIG2	8.17734	4.24501	4.54258	7.40526	12.4576	4.33213	10.3997	7.98592	18.2413	3.16229	7.26053
MORC3	36.2352	21.4853	19.5439	12.6255	18.897	17.7748	11.1341	5.49452	83.3772	20.839	24.2279
UFD1	19.1996	14.2059	16.575	34.654	48.1868	14.225	31.1561	27.2122	41.4819	18.2465	19.6449
CDC45	0.190939	0.32628	0.368806	1.12805	0.850069	0.154907	1.18422	2.70506	1.15698	0	0.209548
WDFY1	30.7427	27.9148	24.1639	8.46487	17.0408	31.9414	15.8148	14.9559	77.6757	28.3927	39.0959
MAPK11	0.527008	0.518548	0.606565	2.19212	2.55462	0.598292	1.51677	1.02791	2.12842	0.40211	0.892343
CIP2A	2.73705	2.35946	2.86647	0.603494	0.966503	2.24329	0.39059	0.685955	6.74944	4.15058	3.2951
PPP2R2C	0	0	0	0	0.0108321	0	0.00530324	0	0.0123442	0	0
TSTA3	8.04773	6.47086	7.10915	40.6953	50.1892	7.30966	114.22	69.6517	16.9928	2.85336	4.4776
DIAPH3	0.261226	0.0830263	0.257621	0.0530531	0.207914	0.221308	0.0300253	0.171402	0.781288	0.0590363	0.119162
SYT16	0.00902698	0	0.00273907	0	0	0.0027652	0	0	0.0209731	0	0
RAPGEF4	0.0700882	0.277672	0.177548	0	0.163886	0.11388	0.00588078	0	0.781756	0.242846	0.520243
ARMH1	10.7459	16.7679	9.83615	84.2922	109.505	11.7519	49.9127	35.6026	37.0682	10.1004	6.24629
TUSC3	0	0.0520999	0	0.0249122	0.0472463	0	0.0403202	0.017962	0.414207	0	0
XDH	0.0113152	0.00961125	0	0	0.00855774	0	0.00376887	0.00417937	0.0350519	0	0
E2F1	0.268753	0.570928	0.767259	0.943324	1.12472	0.640933	0.847208	2.14373	1.89394	0.367987	0.155246
DMC1	0.364012	0.198511	0.113758	0.0165125	0.461029	0.556117	0.0859091	0.596293	2.03695	0.186578	0.570318
OCRL	1.40843	1.24566	1.00404	1.42595	2.33553	0.919	1.75621	0.736846	3.05501	1.13262	2.8322
SGIP1	0	0	0	0.627522	0	0	0.353564	0.509535	0.0139357	0	0.106982
SLC44A5	0.0167819	0	0	0.221514	0.269505	0	0.055151	0	0.381672	0.0270524	0.15964
GBP7	0	0	0	0	0	0	0	0	0.0337285	0.105454	0.0358646
SBNO2	7.48443	6.84232	9.35992	53.7364	108.722	13.6796	54.9916	15.1877	20.9664	8.72008	29.0253
RAF1	40.8883	35.2485	34.839	80.5442	155.492	33.9619	67.1086	29.5132	83.608	41.1258	125.293
AL136181.1	0.0716662	0	0	0	0	0	0.0118648	0	0.0277488	0	0
RAPGEF5	0.82775	1.09407	0.906526	0.0460113	0.0419856	0.388244	0.00779492	0.0259311	2.79674	0.384409	0.164763
