# Supplementary material for: Disruption of exon-bridging interactions between the minor and major spliceosomes results in alternative splicing around minor introns
Source: Nucleic Acids Res. 2021 Feb 28;49(6):3524–45. doi: 10.1093/nar/gkab118 (PMC8034651; doi:10.1093/nar/gkab118)
Supplement: gkab118_Supplemental_Files [file gkab118_supplemental_files.zip › Dataset S6 - AS RNU4ATAC disease.xlsx]

## Sheet: Sheet1
Masterlist AS events	Healthy control 1	Healthy control 2	Healthy control 3	RS carrier 1	RS carrier 2	RS carrier 3	RS patient 1	RS patient 2	RS patient 3	LWS carrier	LWS patient		2-fold increase in RS vs healthy control?	2-fold increase in RS vs RS carriers?	2-fold increase in LWS vs healthy controls?	2-fold increase in LWS vs LWS carrier?		ANOVA pvalue	P-value healthy controls vs RS patients	P-value RS carriers vs RS patients
CAT3-chr15-42228821-42231191-ENST00000389834-TMEM87A	1	1	1	1	1	1			1	1	1		yes	yes	yes	yes		0.358981	0.387977	0.460154
CAT7-chr2-112231948-112233259-ENST00000409573-ZC3H8	1	1	1	1	1	1	1	1	1	1	1		no	no	yes	yes		0.190113	0.196209	0.31666
CAT4-chr1-26850607-26851128-ENST00000374142-ZDHHC18	0	0.08	0	0.056	0.0258621	0.0526316	0.0588235	0.0833333	0.190476	0.261905	0.666667		yes	yes	yes	yes		0.0524212	0.11832	0.0545478
CAT7-chr17-81683595-81683692-ENST00000397498-ARL16	1	1	1	1	1	1	1	1	1		1		no	no	yes	yes		0.900546	0.999992	0.917563
CAT2-chr7-156725526-156725763-ENST00000353442-LMBR1	0.15	0.148148	0.136364	0.285714	0.142857	0.344828	0.5	0	0.4375	0.75	0.75		yes	yes	yes	yes		0.0476149	0.0693127	0.0679907
CAT7-chr17-67738356-67738931-ENST00000253247-NOL11	0.428571	0.181818	0.2	0.0178571	0	0.0952381	0.037037	0	0.411765	0.324324	0.375		yes	yes	yes	yes		0.096191	0.121142	0.141722
CAT2-chr14-54480957-54481408-ENST00000358056-GMFB	0	0.15	0	0	0	0.272727	0	0.2	0.238095	0.461538	0.909091		yes	yes	yes	yes		0.0116655	0.0160404	0.0213829
CAT4-chr1-89117774-89120178-ENST00000370466-GBP2	0	0.00429185	0.00763359	0	0	0	0	0	0.048	0.0696517	0.176871		yes	yes	yes	yes		3.16948e-06	4.82195e-06	7.28568e-06
CAT4-chr3-51414044-51414623-ENST00000423656-DCAF1	0	0	0.0526316	0	0	0.0714286	0	0	0.1	0.294118	0.615385		yes	yes	yes	yes		2.66309e-06	3.9798e-06	6.31908e-06
CAT2-chr11-45914204-45914315-ENST00000241041-PEX16	0	0	0.0333333	0.04	0	0	0.0952381	0.142857	0.142857	0.466667	0.428571		yes	yes	yes	yes		0.448567	0.484788	0.536894
CAT2-chr14-58211400-58213630-ENST00000254286-ACTR10	0.0952381	0.205882	0.0909091	0.0697674	0.027027	0.342105	0.0714286	0.111111	0.296296	0.964286	0.818182		yes	yes	yes	yes		0.08012	0.110633	0.110633
CAT2-chr8-123023740-123024985-ENST00000259512-DERL1	0.0555556	0	0	0	0	0.0163934	0	0	0.0263158	0.190476	0.0357143		yes	yes	yes	yes		0.421875	0.482727	0.482727
CAT2-chr6-36136951-36138364-ENST00000211287-MAPK13	0	0.222222	0	0.139535	0.12	0.25	0	0.375	0.6	0.842105	1		yes	yes	yes	yes		0.421875	0.482727	0.482727
CAT2-chr2-216116843-216117745-ENST00000392133-XRCC5	0.0142857	0.0046729	0.00581395	0.0143885	0	0.0153846	0.0153846	0	0.0683761	0.481481	0.217391		yes	yes	yes	yes		0.421875	0.482727	0.482727
CAT2-chr21-36337947-36338773-ENST00000400485-MORC3	0.047619	0	0.0666667	0.0454545	0	0.107692	0	0	0.103448	0.333333	0.130435		yes	yes	yes	yes		0.421875	0.482727	0.482727
CAT2-chr11-57690204-57690334-ENST00000287169-ZDHHC5	0	0.0277778	0	0.0454545	0	0	0	0	0	0.44	0.357143		yes	yes	yes	yes		0.421875	0.482727	0.482727
CAT7-chr12-6563515-6563613-ENST00000382421-NOP2	1	1	1	1	1	1	1	1	1	1	1		yes	no	yes	yes		0.44173	0.581284	0.965474
CAT6-chr1-39854069-39857276-ENST00000316891-TRIT1	1	1	1	1	1	1		1	1	1	1		yes	no	yes	yes		0.421875	1	0.482727
CAT2-chr16-2561909-2565552-ENST00000342085-PDPK1	0.416667	0	0	0	0.153846	0.8	1		1	0.6	0.727273		yes	yes	yes	yes		0.00858476	0.0129075	0.0146264
CAT4-chr9-124869440-124873691-ENST00000353214-ARPC5L	0	0	0	0	0	0	0	0	0	0.217391	0.875		yes	yes	yes	yes		5.22976e-07	1.06338e-06	1.03215e-06
CAT5-chr16-66732475-66734217-ENST00000258198-DYNC1LI2	0.266667	0	0.2	0	0	0.285714			0.909091	0.75	0.888889		no	no	yes	yes		1	1	1
CAT9-chr13-102839804-102852117-ENST00000639435-BIVM-ERCC5	1	1	1	1	1	1	1	1	1	1	1		no	no	yes	yes		0.621506	0.743671	0.622166
CAT2-chr7-100854755-100855705-ENST00000354161-SLC12A9	0.153846	0.238095	0.0666667	0.269231	0.223529	0.147059	0.892857	0.75	0.8	0.333333	1		yes	yes	no	yes		0.0298816	0.0410927	0.0485745
CAT6-chr16-66934067-66934222-ENST00000422424-CIAO2B	1	1	1	1	1	1	1	1	1	1	1		no	no	no	yes		0.421875	0.482727	1
CAT6-chr1-61723787-61724956-ENST00000606498-TM2D1	1	1	1	1	1	1	1	1	1	1	1		no	no	no	yes		0.421875	0.482727	1
CAT7-chr10-76036135-76047163-ENST00000611255-LRMDA		1	1	1	1	1	1	1	1		1		no	no	no	yes		0.421875	0.482727	1
CAT6-chr15-42228821-42231191-ENST00000389834-TMEM87A	1	1	1	1	1	1	1	1	1		1		no	no	no	yes		NaN	1	1
CAT6-chr1-23975078-23978712-ENST00000492112-SRSF10	1	1	1	1	1	1	1	1	1	1	1		no	no	no	yes		NaN	1	1
CAT5-chr11-64741502-64742009-ENST00000354024-RASGRP2	1	1	1	1	1	1	1	1	1	1	1		no	no	no	yes		NaN	1	1
CAT3-chr12-53296276-53297849-ENST00000551018-PFDN5	0.138365	0.0936214	0.13985	0.376298	0.343254	0.133829	0.802092	0.869304	0.43617	0.137876	0.39233		no	no	no	yes		NaN	1	1
CAT6-chr19-38420971-38421094-ENST00000615439-RASGRP4	1	1	1	1	1	1	1	1	1		1		no	no	no	yes		NaN	1	1
CAT7-chr11-74965924-74969564-ENST00000263672-SPCS2				0	0.0617284	0.125	0.826087	1	0.9		1		no	no	no	yes		NaN	1	1
CAT6-chr1-243200836-243211885-ENST00000366542-CEP170	1	1	1	1	1	1			1	1	1		no	no	no	yes		0.421875	0.482727	0.482727
CAT2-chr19-38844105-38845649-ENST00000221419-HNRNPL	1	1	1		1	1	1	1	1	1	1		no	no	no	yes		0.421875	0.482727	0.482727
CAT9-chr12-53296276-53297849-ENST00000551018-PFDN5	0.48785	0.148792	0.488372	0	0	0.487067	0.83412	0.888726	0.618705	0.228369	0.612782		no	no	no	yes		0.296296	0.26935	0.679289
CAT2-chr4-55365662-55366755-ENST00000433175-SRD5A3-AS1	1	1	1	1	1	1	1	1	1	1	1		no	yes	no	yes		0.259952	0.621274	0.674113
CAT7-chr19-9828875-9829964-ENST00000358666-UBL5	0.010101	0.0700637	0.045045	0.201493	0.122302	0.0582011	0.342342	0.26699	0.206897	0.227642	0.44		yes	yes	no	yes		0.0179487	0.0288599	0.0264663
CAT2-chr1-155172629-155172737-ENST00000295682-KRTCAP2	0	0	0	0	0.00884956	0.0104167	0.0833333	0.16129	0.06	0	0.0416667		yes	yes	no	yes		0.0227699	0.0573357	0.0242535
CAT3-chr16-46681501-46682078-ENST00000299138-VPS35	0.0273973	0.0714286	0.101449	0.0645161	0.123457	0.08	0.413793	0.285714	0.395833	0	0		yes	yes	no	yes		0.000149281	0.000440635	0.000182066
CAT6-chr10-76036135-76047163-ENST00000611255-LRMDA		1	1	1	1	1	1	1	1		1		no	yes	no	yes		0.0186587	0.248715	0.0155258
CAT3-chr12-6967249-6967675-ENST00000535923-PHB2	0	0.00819672	0.0363636	0.0174672	0.0181818	0.0425532	0.0789474	0.186813	0.303571	0.0759494	0.292683		yes	yes	no	yes		0.000498464	0.000712971	0.00109175
CAT6-chr12-1795382-1795667-ENST00000382722-CACNA2D4	1	1	1	1	1	1	1	1			1		no	no	no	yes		NaN	1	1
CAT9-chr10-91996571-91997602-ENST00000265990-BTAF1	0.51087	0.506667	0.517007	0	0	0	0	0	0	0.524194	0.52		no	no	no	yes		0.0787172	0.108867	0.108867
CAT9-chr22-31575393-31578381-ENST00000400288-SFI1	0.578947	0.541667	0	0.546392	0	0.521127	0	0	0	0	0		no	no	no	yes		0.0787172	0.108867	0.108867
CAT7-chr3-81499228-81535194-ENST00000429644-GBE1	1	1	1	1	1	1	1	1	1	1	1		no	no	no	yes		0.216353	0.256686	0.284414
CAT5-chr11-116784449-116784854-ENST00000227322-ZPR1	0.133333	0.0526316	0.0333333	0.047619	0.027027	0.125	0.0714286	0.142857	0.318182	0.25	0.666667		yes	no	yes	yes		NaN	1	1
CAT4-chr5-141577592-141578224-ENST00000389054-DIAPH1	0	0	0	0	0	0	0	0	0.148148	0.619048	0.65		yes	yes	yes	yes		0.0310705	0.0409732	0.0528048
CAT9-chr13-41318911-41320666-ENST00000379406-NAA16	0	0	0.107143	0	0	0	0		0.944444	0.511278	0.428571		yes	yes	yes	yes		0.072149	0.088507	0.116292
CAT2-chr6-159784848-159785385-ENST00000321394-TCP1	0.0144928	0.018018	0.0379747	0.0235294	0	0.130769	0.05	0.031746	0.165138	0.242105	0.320755		yes	yes	yes	yes		0.0508026	0.070756	0.0751173
CAT7-chr16-57167227-57172250-ENST00000309137-FAM192A	1	1	1	1	1	1	1	1	1	1	1		no	no	yes	yes		0.921579	0.944946	0.925807
CAT3-chr3-196937649-196939250-ENST00000321256-NCBP2	0.114286	0.109091	0.0416667	0	0	0.229167	0	0	0.375	0.666667	0.25		yes	yes	yes	yes		0.353002	0.46109	0.377715
CAT2-chrX-106985244-106985982-ENST00000355610-MORC4	1	1				1	1		1	1	1		yes	yes	yes	yes		6.07229e-05	8.49597e-05	0.000146728
CAT2-chr12-95270189-95274741-ENST00000436874-VEZT	0	0	0.1	0	0.0909091	0	0	0	0.153846	0.2	0.666667		yes	yes	yes	yes		0.0176918	0.0321029	0.0235717
CAT2-chr12-6577918-6578028-ENST00000544040-CHD4	0	0	0	0	0	0.0185185	0.0172414	0	0.153846	0.0273973	0.384615		yes	yes	yes	yes		0.00962566	0.00912588	0.0378013
CAT2-chr9-131589979-131592098-ENST00000372190-RAPGEF1			1	1					1	1	1		yes	yes	yes	yes		0.000283743	0.000665666	0.000392663
CAT4-chr1-156015070-156018269-ENST00000295702-SSR2	0.010989	0.0181159	0.0269058	0.0114068	0.0171821	0.0122951	0.0559006	0.0674847	0.12963	0.0496894	0.141791		yes	yes	yes	yes		5.88549e-05	0.000137364	8.44169e-05
CAT3-chr6-149512303-149517353-ENST00000253329-PPIL4	0.136364	0.148148	0	0	0.1	0.117647	0	0.142857	0.55	0.2	0.478261		yes	yes	yes	yes		0.0236929	0.0259903	0.0558555
CAT4-chr1-224356994-224360494-ENST00000465271-CNIH4	0.2	0.117647	0.0909091	0.0961538	0.0578512	0.208333	0.229885	0.207547	0.5	0.5	0.714286		yes	yes	no	yes		0.0320968	0.128931	0.0286024
CAT4-chr10-91996571-91997602-ENST00000265990-BTAF1	0	0	0	0	0	0	0	0	0	0.119403	0.04		yes	yes	yes	yes		0.274847	0.352725	0.315514
CAT4-chr12-49100647-49101249-ENST00000267102-LMBR1L	0.1	0	0	0	0.0571429	0.111111	0	0	0.5	1	0.6		yes	yes	yes	yes		0.16971	0.172255	0.301568
CAT2-chr1-153954317-153954872-ENST00000368633-CRTC2									1	1	1		yes	yes	yes	yes		0.492808	0.653272	0.4886
CAT6-chr8-53984518-53986968-ENST00000521604-TCEA1	1	0.0319149	0.0793651	0	0	0.119048	0.0666667		1	0.410256	0.761905		yes	yes	yes	yes		0.0387217	0.0849313	0.0421452
CAT7-chrX-123610964-123611439-ENST00000245838-THOC2	1	1	1	1	1	1	1	1	1	1	1		yes	yes	yes	yes		0.111046	0.176762	0.128523
CAT7-chr5-140659835-140660114-ENST00000417647-IK	0	0	0.020202	0	0	0.0192308	0	0	0.0243902	0.166667	0.0625		yes	yes	yes	yes		0.111018	0.168154	0.133355
CAT4-chr8-53984518-53986968-ENST00000521604-TCEA1	1	0.0319149	0.0491803	0	0	0.119048	0		1	0.394737	0.722222		yes	yes	yes	yes		0.0416169	0.0893782	0.0454742
CAT2-chr11-14513888-14514402-ENST00000418988-PSMA1	0	0.0190476	0	0	0	0.00833333	0	0	0.0125	0.114943	0.107143		yes	yes	yes	yes		0.525623	0.631253	0.544904
CAT2-chr12-49100647-49101249-ENST00000267102-LMBR1L	0.181818	0	0	0	0	0.272727	0	0	0.333333	1	0.777778		yes	yes	yes	yes		0.0264369	0.0378299	0.0418088
CAT3-chr10-120906856-120908555-ENST00000263461-WDR11	0.047619	0.125	0	0	0	0.0416667	0.4	0.6	0.47619	0.272727	0.75		yes	yes	no	yes		0.00410879	0.00948167	0.00517161
CAT7-chr15-42228821-42231191-ENST00000389834-TMEM87A	1	1	1	1	1	1	1	1	1	1	1		no	no	yes	yes		0.910276	0.903013	0.963165
CAT7-chr3-184242958-184243553-ENST00000397676-ALG3	1	1	1	1	1	1	1	1	1	1	1		yes	no	yes	no		0.669306	0.646587	0.859871
CAT9-chr4-128009192-128011672-ENST00000645843-ABHD18			1			1			1		1		yes	yes	yes	no		0.00896841	0.00768437	0.0562333
CAT9-chr7-129880972-129952502-ENST00000355621-UBE2H	0	0	0	0	0	0	0	0.846154	0	0	0		no	yes	yes	no		0.624062	0.999109	0.685931
CAT9-chr11-74965924-74969564-ENST00000263672-SPCS2				0	0	0	0	1	0				no	yes	yes	no		0.662455	0.997195	0.730406
CAT6-chr2-112231948-112233259-ENST00000409573-ZC3H8	1	1	1	1	1	1	1	1	1	1			yes	no	yes	no		0.421875	1	0.482727
CAT3-chr11-74965924-74969564-ENST00000263672-SPCS2				0.010989	0.0731707	0.125	0.826087	1	0.90625		1		yes	yes	yes	no		0.00116791	0.00248991	0.00165186
CAT2-chr17-5481390-5482808-ENST00000158771-DERL2	0	0.263158	0.172414	0.0344828	0.0588235	0.205882	0.375	0.461538	0.375	0.129032	0.111111		yes	yes	yes	no		0.00687483	0.0118896	0.0103902
CAT2-chr7-155301691-155302250-ENST00000340368-INSIG1	0.111111	0.0952381	0.1875	0.0714286	0	0.298507	0.142857	0.416667	0.5	0.611111	0.3		yes	yes	yes	no		0.0246277	0.0311101	0.0458441
CAT8-chr2-38582169-38583840-ENST00000449105-HNRNPLL	0.727273	1	0.3125	1	1	0.952381	1	1	1	1	1		no	no	no	no		0.601536	0.627569	0.684076
CAT8-chr19-9828875-9829964-ENST00000358666-UBL5	0.505051	0.508418	0.504673	0	0	0.510989	0.0266667	0	0.514768	0.512821	0.106383		no	no	no	no		0.601536	0.627569	0.684076
CAT8-chr17-5481390-5482808-ENST00000158771-DERL2	0	0	0	0.0344828	0	0	0	0	0.423077	0	0.578947		yes	yes	yes	no		0.134996	0.199082	0.159978
CAT7-chr4-10083179-10084442-ENST00000499869-WDR1	1	1	1	1	1	1	1	1	1	1	1		yes	no	yes	no		0.508103	0.479036	0.801015
CAT2-chr19-17274186-17275800-ENST00000598188-BABAM1	0.0333333	0.0727273	0.128205	0.0213904	0.037037	0.031746	0.142857	0.0892857	0.358974	0.125	0.1		yes	yes	yes	no		0.00544772	0.0137492	0.00639736
CAT7-chr1-153954317-153954872-ENST00000368633-CRTC2	1	1	1	1	1	1	1	1	1	1	1		no	no	yes	no		0.920694	0.967996	0.985475
CAT5-chr3-196937649-196939250-ENST00000321256-NCBP2	0	0.02	0	0	0.0444444	0	0.653846	0.766667	0.705882	0.461538	0.25		no	no	no	no		1.09476e-47	1.67532e-07	1
CAT5-chr3-51414044-51414623-ENST00000423656-DCAF1	0	0	0.0526316	0	0	0.0714286	0.142857	0.222222	0.4375	0.294118	0.666667		yes	yes	yes	no		0.381994	0.36332	0.615488
CAT5-chr15-55320411-55321272-ENST00000164305-PIGB	1	1	1	1	1	1		1					no	yes	yes	no		0.506473	0.993083	0.5365
CAT9-chr17-44679044-44682002-ENST00000457422-CCDC43	0.956522	1	0.941176	1	1	1	0.8	1	0.909091	1	1		yes	no	yes	no		0.345757	0.322886	0.615814
CAT9-chr16-88647176-88648044-ENST00000261623-CYBA	0	0	0	0	0	0	0	0	0.370192	0	0		no	yes	yes	no		0.738187	0.849629	0.729728
CAT9-chr11-86255288-86256386-ENST00000351625-EED	0	0	0	0	0	0	0	0.62069	0	0	0		no	yes	yes	no		0.738187	0.849629	0.729728
CAT3-chr12-49100647-49101249-ENST00000267102-LMBR1L	0.1	0.0588235	0.3	0.2	0.282609	0.272727	0.6	0.454545	0.666667	1	0.666667		no	yes	no	no		0.267218	0.635039	0.673391
CAT3-chr11-64741502-64742009-ENST00000354024-RASGRP2	1	1		1	1	1	1	1	1		1		yes	yes	yes	no		0.00268159	0.0138878	0.00246516
CAT8-chr11-116784449-116784854-ENST00000227322-ZPR1	0.133333	0.0526316	0.0333333	0.047619	0.027027	0.106383	0.0714286	0.1	0.318182	0.217391	0.666667		yes	yes	yes	no		0.421875	0.482727	0.482727
CAT7-chr1-61723787-61724956-ENST00000606498-TM2D1	1	1	1	1	1	1	1	1	1	1	1		no	no	no	no		0.911976	0.997892	0.938952
CAT7-chr1-39854069-39857276-ENST00000316891-TRIT1	1	1	1	1	1	1		1	1	1	1		yes	no	no	no		0.340199	0.366044	0.445942
CAT8-chr1-186388549-186389587-ENST00000287859-ODR4	0.153846	0.294118	0.05	0	0.4	0.3125		0	0.5	0.0714286	0.8		yes	yes	yes	no		0.421875	0.482727	0.482727
CAT4-chr10-87864549-87894024-ENST00000371953-PTEN	0.08	0.0466667	0.125	0.0882353	0.174603	0.0893855	0.228571	0.214286	0.380952	0.11215	0.30303		yes	yes	yes	no		0.0282714	0.0659017	0.0307134
CAT7-chr16-66934067-66934222-ENST00000422424-CIAO2B	1	1	1	1	1	1	1	1	1	1	1		yes	no	yes	no		0.502473	0.485386	0.917599
CAT6-chr3-143574194-143578584-ENST00000316549-SLC9A9	1	1	0.375	1	1	1	1	1	0.565217	1	0.225806		no	no	yes	no		1	1	1
CAT7-chr9-92316139-92318617-ENST00000545558-NOL8	1	0.904762	1	1	1	0.884615	0.933333	1	0.777778	0.6875	1		no	yes	no	no		0.729	1	0.768432
CAT6-chr7-30621501-30622316-ENST00000389266-GARS	1	1	1	1	1	1	0.974359	1	1	1	1		no	no	no	no		0.168797	0.204166	0.994835
CAT6-chr4-10083179-10084442-ENST00000499869-WDR1	1	1	1	1	1	1	1	1	1	1	1		no	no	no	no		0.168797	0.204166	0.994835
CAT8-chr11-64741502-64742009-ENST00000354024-RASGRP2	1	1	1	1	1	1	1	1	1	1	1		no	no	no	no		0.77801	0.923827	0.759561
CAT7-chr1-243200836-243211885-ENST00000366542-CEP170	1	1	1	1	1	1			1	1	1		no	no	no	no		0.47057	0.689479	0.4513
CAT8-chrX-53083306-53084544-ENST00000375442-TSPYL2	0.607143	0.434783	0.466667	0.714286	0.590909	0.472222	0.8	0	0.75	0.536965	0.555556		no	no	no	no		0.217657	0.458062	0.201652
CAT9-chr6-36076609-36100187-ENST00000229795-MAPK14	0.851064	0.790698	0.714286	0.647059	0.686567	0.92	0.666667	0.909091	0.894737	1	1		no	no	no	no		0.421875	1	0.482727
CAT6-chr19-38844105-38845649-ENST00000221419-HNRNPL	1	1	1	1	1	1	1	1	1	1	1		no	no	no	no		NaN	1	1
CAT6-chr17-81683595-81683692-ENST00000397498-ARL16	1	1	1	1	1	1	1	1	1		1		no	no	no	no		NaN	1	1
CAT6-chr16-57167227-57172250-ENST00000309137-FAM192A	1	1	1	1	1	1	1	1	1	1	1		no	no	no	no		NaN	1	1
CAT6-chr1-23394034-23397544-ENST00000450454-TCEA3	1	1	1	1	1	1	1	1	1	1	1		no	no	no	no		NaN	1	1
CAT6-chr1-183633164-183635516-ENST00000294742-ARPC5	1	1	1	1	1	1	1	1	1	1	1		no	no	no	no		NaN	1	1
CAT6-chr1-153954317-153954872-ENST00000368633-CRTC2	1	1	1	1	1	1	1	1	1	1	1		no	no	no	no		NaN	1	1
CAT5-chr2-38582169-38583840-ENST00000449105-HNRNPLL	0.727273	1	0.3125	1	1	0.952381	1	1	1	1	1		no	no	no	no		NaN	1	1
CAT5-chr1-111119960-111120515-ENST00000286692-DRAM2	0.452381	0.4	0.19403	0.348485	0.350649	0.183333	0.65	0.8	0.825	0.28	0.590909		no	no	no	no		NaN	1	1
CAT4-chr6-36076609-36100187-ENST00000229795-MAPK14	0.837209	0.8	0.826087	0.7	0.691176	0.962264	0.8	0.909091	0.966102	1	1		no	no	no	no		NaN	1	1
CAT9-chr14-22999403-23010100-ENST00000299088-C14orf93		0	0	0.607143	0.636364	0	0	1			1		no	no	no	no		NaN	1	1
CAT9-chr12-48660620-48667692-ENST00000420613-KANSL2	0	0	0	0	0	0.511278	0	0	0	0.294118	0.520833		no	no	no	no		NaN	1	1
CAT9-chr10-35063063-35071198-ENST00000421317-CUL2	0	0	0	0	0	0.516484	0	0	0	0	0		no	no	no	no		NaN	1	1
CAT8-chr8-41506013-41507058-ENST00000357743-GOLGA7	0.101266	0.160494	0.0136986	0.0877193	0.1	0.128205	0.368421	0.1	0.146341	0.14	0.142857		no	no	no	no		NaN	1	1
CAT8-chr15-55320411-55321272-ENST00000164305-PIGB	1	1	1	1	1	1		1					no	no	no	no		NaN	1	1
CAT7-chrX-13716090-13716533-ENST00000458511-TRAPPC2	1	1	1	1	1	1	1	1	1				no	no	no	no		NaN	1	1
CAT7-chr19-38420971-38421094-ENST00000615439-RASGRP4	1	1	1	1	1	1	1	1	1		1		no	no	no	no		NaN	1	1
CAT7-chr12-1795382-1795667-ENST00000382722-CACNA2D4	1	1	1	1	1	1	1	1			1		no	no	no	no		NaN	1	1
CAT8-chr7-118184255-118185653-ENST00000249299-LSM8	0.0454545	0.0111111	0.166667	0.0197368	0.0534351	0.039604	0.243243	0.248175	0.359375	0.134615	0.176471		no	no	no	no		NaN	1	1
CAT8-chr20-2861705-2861804-ENST00000380445-VPS16	0.2	0.190476	0	0.15	0.111111	0.1	0.333333	0.5	0.555556	0.5	0.75		no	no	no	no		NaN	1	1
CAT8-chr16-46681501-46682078-ENST00000299138-VPS35	0.0273973	0.0714286	0.101449	0.0645161	0.0897436	0.0675676	0.37037	0.285714	0.395833	0.0416667	0		no	no	no	no		NaN	1	1
CAT8-chr1-203861714-203862195-ENST00000414487-SNRPE	0.133333	0.0238095	0	0.0139535	0.0315789	0.0555556	0.109589	0.197183	0.5	0.1	0.25		no	no	no	no		NaN	1	1
CAT7-chr7-154944165-154946364-ENST00000404141-PAXIP1	1	1	1	1	1	1	1	1	1	1	1		no	no	no	no		NaN	1	1
CAT7-chr3-48689714-48691306-ENST00000328631-IP6K2	0.0344828	0	0	0.0169492	0.06	0	0.333333	0.228571	0.1	0.0196078	0		no	no	no	no		NaN	1	1
CAT7-chr3-196937649-196939250-ENST00000321256-NCBP2	0.03125	0.02	0.08	0	0.0444444	0.075	0.7	0.774194	0.761905	0	0.25		no	no	no	no		NaN	1	1
CAT7-chr19-49803377-49805452-ENST00000359032-AP2A1	0.111111	0.117647	0	0	0	0	0.126437	0.116667	0.166667	0	0		no	no	no	no		NaN	1	1
CAT7-chr12-6967249-6967675-ENST00000535923-PHB2	0	0	0.0363636	0.0131579	0.00917431	0.0217391	0.0789474	0.119048	0.290909	0.0641026	0.216216		no	no	no	no		NaN	1	1
CAT7-chr11-64741502-64742009-ENST00000354024-RASGRP2	1	1	1	1	1	1	1	1	1	1	1		no	no	no	no		NaN	1	1
CAT7-chr10-120906856-120908555-ENST00000263461-WDR11	0.047619	0.125	0	0.0238095	0	0.0416667	0.4	0.5	0.47619	0.272727	0.75		no	no	no	no		NaN	1	1
CAT6-chr7-154944165-154946364-ENST00000404141-PAXIP1	1	1	1	1	1	1	1	1	1	1	1		no	no	no	no		NaN	1	1
CAT6-chr7-118184255-118185653-ENST00000249299-LSM8	0.0454545	0.0111111	0.111111	0.0197368	0.0534351	0.039604	0.243243	0.248175	0.349206	0.1	0.176471		no	no	no	no		NaN	1	1
CAT6-chr3-48689714-48691306-ENST00000328631-IP6K2	0.0344828	0	0	0	0.0208333	0	0.357143	0.228571	0.1	0	0		no	no	no	no		NaN	1	1
CAT6-chr19-8554744-8555658-ENST00000644032-MYO1F	0	0.0263158	0	0.00941176	0.0151515	0.0143266	0.132353	0.25	0.108108	0	0.0606061		no	no	no	no		NaN	1	1
CAT6-chr19-49803377-49805452-ENST00000359032-AP2A1	0.111111	0	0	0	0	0.0454545	0.126437	0.116667	0.166667	0.25	0.25		no	no	no	no		NaN	1	1
CAT6-chr1-203861714-203862195-ENST00000414487-SNRPE	0.133333	0.0238095	0	0.00469484	0.0212766	0.0555556	0.103448	0.193396	0.485714	0.1	0.25		no	no	no	no		NaN	1	1
CAT5-chr7-32488653-32489248-ENST00000450169-LSM5	0	0.056338	0.0384615	0.0535714	0	0	0.190476	0.135802	0.0875	0.0333333	0		no	no	no	no		NaN	1	1
CAT5-chr7-129880972-129952502-ENST00000355621-UBE2H	0	0	0	0	0	0	0.701754	0.789474	0	0	0		no	no	no	no		NaN	1	1
CAT5-chr4-16186879-16188219-ENST00000405303-TAPT1	0.173913	0.26087	0.181818	0.125	0	0.285714	0.5	0.333333	0.774194	0.313725	0.78125		no	no	no	no		NaN	1	1
CAT6-chr17-5481390-5482808-ENST00000158771-DERL2	0.642857	0.6	0.538462	0	0	0.564516	0.583333	0	0.558824	0	0.555556		no	no	no	no		0.216	0.26935	1
CAT6-chrX-13716090-13716533-ENST00000458511-TRAPPC2	1	1	1	1	1	1	1	1	1		1		no	no	no	no		0.421875	0.482727	0.482727
CAT6-chr3-81499228-81535194-ENST00000429644-GBE1	1	1	1	1	1	1	1	1	1	1	1		no	no	no	no		0.421875	0.482727	0.482727
CAT6-chr19-9828875-9829964-ENST00000358666-UBL5	0.010101	0.0331126	0.537118	0.036036	0.0393701	0.0165746	0.401639	0.0848485	0.148148	0.529703	0.641026		no	no	no	no		0.421875	0.482727	0.482727
CAT2-chr12-122483345-122483459-ENST00000633063-ZCCHC8	0.3125	0.375	0.636364	0.133333	0.133333	0.416667	0.833333	1	1	0.846154	0.971429		no	no	no	no		0.421875	0.482727	0.482727
CAT9-chr1-147966664-147968874-ENST00000314163-GPR89B	1	1	1							0.8	1		no	no	no	no		0.0787172	0.108867	0.108867
CAT4-chr15-71972318-71993692-ENST00000568391-AC022872.1	1	1	1	1		1			1		1		no	no	no	no		0.0787172	0.108867	0.108867
CAT3-chr1-23975078-23978712-ENST00000492112-SRSF10	1	1	1			1			1	1	1		no	no	no	no		0.0787172	0.108867	0.108867
CAT4-chr7-32488653-32489248-ENST00000450169-LSM5	0	0.056338	0.0740741	0.0535714	0	0	0.105263	0.135802	0.120482	0.0333333	0		no	no	no	no		1.10359e-12	1.67532e-07	1
CAT9-chr16-84758808-84759362-ENST00000570191-USP10	0	0	0	0	0	0	0	0	0.333333	0	0.588235		yes	yes	no	no		0.0469542	0.0688814	0.0666836
CAT7-chr1-23975078-23978712-ENST00000492112-SRSF10	1	1	1	1	1	1	1	1	1	1	1		no	no	yes	no		0.864903	0.942113	0.975998
CAT3-chr1-155172629-155172737-ENST00000295682-KRTCAP2	0	0.0125	0	0	0	0.0104167	0.185185	0.1875	0.0208333	0	0.0416667		yes	yes	yes	no		0.00140037	0.00226972	0.0025097
CAT2-chr12-53296276-53297849-ENST00000551018-PFDN5	0.0126126	0.00899888	0.0188679	0.0475561	0.0405797	0.0158395	0.299145	0.464789	0.0501792	0.0405644	0.138075		yes	yes	no	no		0.0184106	0.0413315	0.0211944
CAT6-chr9-131589979-131592098-ENST00000372190-RAPGEF1	1	1	1	1	1	1	1	1	1	1	1		no	no	yes	no		0.961573	0.957836	0.990871
CAT6-chr16-27771653-27773098-ENST00000261588-KIAA0556	0	0	0.777778	0	0	1	0	0	0	0	0.611111		yes	yes	yes	no		0.459395	0.559816	0.486706
CAT9-chr6-149512303-149517353-ENST00000253329-PPIL4	0.441176	0.439024	0	0	0.15625	0.423077	0	0	0.7	0.47541	0.6		no	no	yes	no		0.600931	0.805238	0.578409
CAT8-chr5-72848499-72851243-ENST00000337273-TNPO1	0.0377358	0.0983607	0.142857	0	0.142857	0.0864198	0		0.025	0.0377358	0.5		yes	yes	no	no		0.129654	0.289045	0.123605
CAT6-chr9-92316139-92318617-ENST00000545558-NOL8	1	0.904762	1	1	1	0.884615	0.933333	1	0.777778	0.6875	1		no	no	yes	no		0.924236	0.917962	0.98623
CAT2-chr13-20787599-20788485-ENST00000255305-XPO4	1	1	1	1	1	1	1	1	1	1	1		yes	yes	yes	no		0.00520335	0.00524947	0.0184235
CAT5-chr16-67877407-67877508-ENST00000358933-EDC4	0	0	0	0	0.030303	0	0.25	0	0.333333	0	0.388889		yes	yes	yes	no		0.624304	0.634965	0.726274
CAT4-chr17-5480583-5481295-ENST00000158771-DERL2	0.117647	0	0.130435	0.0652174	0.0384615	0.181818	0.304348	0.263158	0.5625	0	0.125		yes	yes	yes	no		5.31688e-07	1.03099e-06	1.0973e-06
CAT8-chr16-66732475-66734217-ENST00000258198-DYNC1LI2	0.266667	0	0.2	0	0	0.285714			0.909091	0.75	0.888889		yes	yes	yes	no		0.163577	0.219916	0.201907
CAT5-chrX-53083306-53084544-ENST00000375442-TSPYL2	0.56	0	0	0.0909091	0.1	0.05	0.8	0.5	0.5	0.0325203	0.428571		yes	yes	yes	no		0.503656	0.537848	0.58979
CAT7-chr19-38844105-38845649-ENST00000221419-HNRNPL	1	1	1	1	1	1	1	1	1	1	1		no	no	yes	no		0.915988	0.99579	0.916261
CAT7-chr1-183633164-183635516-ENST00000294742-ARPC5	1	1	1	1	1	1	1	1	1	1	1		no	no	yes	no		0.983751	0.989508	0.984135
CAT7-chr3-143574194-143578584-ENST00000316549-SLC9A9	1	1	0.333333	1	1	1	1	1	0.565217	1	0.2		no	no	yes	no		0.917404	0.951182	0.916245
CAT4-chr4-16186879-16188219-ENST00000405303-TAPT1	0.173913	0.26087	0.181818	0.125	0	0.285714	0.5	0.333333	0.75	0.313725	0.794118		yes	no	yes	no		NaN	1	1
CAT7-chr9-131589979-131592098-ENST00000372190-RAPGEF1	1	1	1	1	1	1	1	1	1	1	1		no	no	no	no		0.613187	0.950118	0.772639
CAT6-chr3-184242958-184243553-ENST00000397676-ALG3	1	1	1	1	1	1	1	1	1	1	1		no	no	no	no		0.226849	0.290474	0.998507
CAT7-chr7-30621501-30622316-ENST00000389266-GARS	1	1	1	1	1	1	0.974359	1	1	1	1		no	no	no	no		0.607374	0.932988	0.789076
CAT7-chr1-23394034-23397544-ENST00000450454-TCEA3	1	1	1	1	1	1	1	1	1	1	1		no	no	no	no		0.746403	0.843964	0.980154
CAT3-chr20-2861705-2861804-ENST00000380445-VPS16	0.238095	0.190476	0	0.291667	0.130435	0.1	0.333333	0.545455	0.555556	0.5	0.75		yes	yes	no	no		0.0192713	0.0257724	0.0344166
CAT2-chr12-57745913-57746175-ENST00000257910-TSPAN31	0.05	0.05	0.25	0.04	0	0.0555556	0.571429	0.666667	0.6	0	0		yes	yes	no	no		0.016627	0.034045	0.0204375
CAT2-chr17-5480583-5481295-ENST00000158771-DERL2	0	0.185185	0.2	0.0227273	0.0740741	0.28	0.272727	0.461538	0.5625	0.129032	0.125		yes	yes	no	no		0.0136016	0.0450255	0.0134009
CAT3-chr1-38867010-38867561-ENST00000397572-MYCBP	0.117647	0.0322581	0	0.025641	0	0	0.153846	0.342857	0.166667	0	0		yes	yes	no	no		0.000202125	0.000333256	0.000384388
CAT6-chr12-6563515-6563613-ENST00000382421-NOP2	1	1	1	1	1	1	1	1	1	1	1		no	no	no	no		NaN	1	1
